# Supplementary material for: Discovery and Engineering of a Rat Endogenous Retrovirus Reverse Transcriptase for Efficient Prime Editing
Source: Adv Sci (Weinh). 2026 Jun 26:e75888. Online ahead of print. doi: 10.1002/advs.75888 (PMC13335913; doi:10.1002/advs.75888)
Supplement: Supplementary file 7 — Supporting File 7: advs75888‐sup‐0007‐TableS4.xlsx. [file ADVS-9999-e75888-s001.xlsx]

## Sheet: Sheet1
Table S4 Design details of pegRNAs used for each figure.
	Spacer	Scaffold	RTT + PBS	Terminator
Figure 1
Figure 1D, 2B, 2C, 4B, 4D, S1.C, S6.A, S7
OsCDC48, +5 G to T	GAAGGGGTCAGCGGCGGCGC	GTTTAAGAGCTATGCTGGAAACAGCATAGCAAGTTTAAATAAGGCTAGTCCGTTATCAACTTGAAAAAGTGGCACCGAGTCGGTGC	CAGCGTCTGGCGCAGGCGCCGCCGCT	TTTTTTT
Figure 2
Figure 2C
OsCDC48, +1-6 del	GCTAGCTTTGACATAATCTC	GTTTAAGAGCTATGCTGGAAACAGCATAGCAAGTTTAAATAAGGCTAGTCCGTTATCAACTTGAAAAAGTGGCACCGAGTCGGTGC	ATTAATGGCATTATGTCAAAG	TTTTTTT
Figure 2C, 4B, 4D, 6C, S6.A, S7
OsACC1, +6 G to C	TTCCTCGTGCTGGACAAGTG	GTTTAAGAGCTATGCTGGAAACAGCATAGCAAGTTTAAATAAGGCTAGTCCGTTATCAACTTGAAAAAGTGGCACCGAGTCGGTGC	ATCTGGAAAGCACACTTGTCCAGCA	TTTTTTT
Figure 2D
HsRNF2, +1 C to A	GTCATCTTAGTCATTACCTG	GTTTAAGAGCTATGCTGGAAACAGCATAGCAAGTTTAAATAAGGCTAGTCCGTTATCAACTTGAAAAAGTGGCACCGAGTCGGTGC	AACGAACACCTCATGTAATGACTAAGATG	TTTTTTTGTTTTTTATGTCT
HsDNMT1, +8 T to C	GATTCCTGGTGCCAGAAACA	GTTTAAGAGCTATGCTGGAAACAGCATAGCAAGTTTAAATAAGGCTAGTCCGTTATCAACTTGAAAAAGTGGCACCGAGTCGGTGC	GCCCTCCCGTCGCCCCTGTTTCTGGCACCAGG	TTTTTTTGTTTTTTATGTCT
HsRNF2, +1-15 del	GTCATCTTAGTCATTACCTG	GTTTAAGAGCTATGCTGGAAACAGCATAGCAAGTTTAAATAAGGCTAGTCCGTTATCAACTTGAAAAAGTGGCACCGAGTCGGTGC	TAAGCAAAACATGGGAACTCAGTTTATATGAGTTAGTAATGACTAAGATG	TTTTTTTGTTTTTTATGTCT
Figure 2D, 6A, 6B
HsHEK3, +1 TGA del	GGCCCAGACTGAGCACGTGA	GTTTAAGAGCTATGCTGGAAACAGCATAGCAAGTTTAAATAAGGCTAGTCCGTTATCAACTTGAAAAAGTGGCACCGAGTCGGTGC	TGGAGGAAGCAGGGCTTCCTTTCCTCTGCCACGTGCTCAGTCTG	TTTTTTTGTTTTTTATGTCT
HsHEK3, +1 T to A	GGCCCAGACTGAGCACGTGA	GTTTAAGAGCTATGCTGGAAACAGCATAGCAAGTTTAAATAAGGCTAGTCCGTTATCAACTTGAAAAAGTGGCACCGAGTCGGTGC	TTCCTCTGCCATCTCGTGCTCAGTCTG	TTTTTTTGTTTTTTATGTCT
HsVEGFA, +3 A to T	GATGTCTGCAGGCCAGATGA	GTTTAAGAGCTATGCTGGAAACAGCATAGCAAGTTTAAATAAGGCTAGTCCGTTATCAACTTGAAAAAGTGGCACCGAGTCGGTGC	AATGTGCCATCTGGAGCCCACATCTGGCCTGCAGA	TTTTTTTGTTTTTTATGTCT
HsEMX1, +5 G del	GAGTCCGAGCAGAAGAAGAA	GTTTAAGAGCTATGCTGGAAACAGCATAGCAAGTTTAAATAAGGCTAGTCCGTTATCAACTTGAAAAAGTGGCACCGAGTCGGTGC	GTGATGGGAGCCTTCTTCTTCTGCTCGG	TTTTTTTGTTTTTTATGTCT
HsHEK3, +1 LoxP ins	GGCCCAGACTGAGCACGTGA	GTTTAAGAGCTATGCTGGAAACAGCATAGCAAGTTTAAATAAGGCTAGTCCGTTATCAACTTGAAAAAGTGGCACCGAGTCGGTGC	TGGAGGAAGCAGGGCTTCCTTTCCTCTGCCATCAATAACTTCGTATAATGTATGCTATACGAAGTTATAACAATCGTGCTCAGTCTG	TTTTTTTGTTTTTTATGTCT
Figure 4
Figure 4B, S5
OsALS, +1 G to T	GGGTATGGTGGTGCAATGGG	GTTTAAGAGCTATGCTGGAAACAGCATAGCAAGTTTAAATAAGGCTAGTCCGTTATCAACTTGAAAAAGTGGCACCGAGTCGGTGC	AAAACCTATCCTCCAATTGCACCAC	TTTTTTT
Figure 4B, 4D, S7.A
OsEPSPS, +3 T to C +5 G to A +17 G to A	GCAGTCACGGCTGCTGTCAA	GTTTAAGAGCTATGCTGGAAACAGCATAGCAAGTTTAAATAAGGCTAGTCCGTTATCAACTTGAAAAAGTGGCACCGAGTCGGTGC	ACGCTGGAATTGCAATGCGATCGTTGACAGCAGCC	TTTTTTT
Figure 4B, 6C
OsGAPDH, +3 C to A	GAGTATGTCGTGGAGTCCAC	GTTTAAGAGCTATGCTGGAAACAGCATAGCAAGTTTAAATAAGGCTAGTCCGTTATCAACTTGAAAAAGTGGCACCGAGTCGGTGC	AGTGAAGACACCGTTGGACTCCACG	TTTTTTT
Figure 4B, 6C,S5, S6.B
OsPDS, +4-6 del	GTTGGTCTTTGCTCCTGCAG	GTTTAAGAGCTATGCTGGAAACAGCATAGCAAGTTTAAATAAGGCTAGTCCGTTATCAACTTGAAAAAGTGGCACCGAGTCGGTGC	GTCCAACCCATTCTGCAGGAGCAAA	TTTTTTT
Figure 4D
OsACC1, +6 G to C	TTCCTCGTGCTGGACAAGTG	GTTTAAGAGCTATGCTGGAAACAGCATAGCAAGTTTAAATAAGGCTAGTCCGTTATCAACTTGAAAAAGTGGCACCGAGTCGGTGC	ATCTGGAAAGCACACTTGTCCAGCA	TTTTTTT
Figure 4D, 6H
OsCDC48, +1-6 del	GCTAGCTTTGACATAATCTC	GTTTAAGAGCTATGCTGGAAACAGCATAGCAAGTTTAAATAAGGCTAGTCCGTTATCAACTTGAAAAAGTGGCACCGAGTCGGTGC	ATTAATGGCATTATGTCAAAG	TTTTTTT
OsEPSPS, +3 T to C +5 G to A +17 G to A	GCAGTCACGGCTGCTGTCAA	GTTTAAGAGCTATGCTGGAAACAGCATAGCAAGTTTAAATAAGGCTAGTCCGTTATCAACTTGAAAAAGTGGCACCGAGTCGGTGC	ACGCTGGAATTGCAATGCGATCGTTGACAGCAGCC	TTTTTTT
Figure 6
Figure 6A, 6B
HsEMX1, +1-15 del	AGTCCGAGCAGAAGAAGAA	GTTTAAGAGCTATGCTGGAAACAGCATAGCAAGTTTAAATAAGGCTAGTCCGTTATCAACTTGAAAAAGTGGCACCGAGTCGGTGC	TTGGCCTGCTTCGTGGCAATGCGCCACCGGTTGATGTTCTTCTGCTCGG	TTTTTTTGTTTTTTATGTCT
Figure 6B
HsPR11, +6-7 GA to TG	GCAATCTGGGTGGAATGGTT	GTTTAAGAGCTATGCTGGAAACAGCATAGCAAGTTTAAATAAGGCTAGTCCGTTATCAACTTGAAAAAGTGGCACCGAGTCGGTGC	TTATCCACCAACCATTCCACCCAGA	TTTTTTTGTTTTTTATGTCT
Figure 6C
OsEPSPS-T2, +5 G to T	CTGGGAGCATCGGTTGAAGA	GTTTAAGAGCTATGCTGGAAACAGCATAGCAAGTTTAAATAAGGCTAGTCCGTTATCAACTTGAAAAAGTGGCACCGAGTCGGTGC	GTCAGGACATTCTTCAACCG	TTTTTTTGTTTTTTATGTCT
OsEPSPS-T3, +1 A to G	TTTTTTGGTGTTGTGCCAGC	GTTTAAGAGCTATGCTGGAAACAGCATAGCAAGTTTAAATAAGGCTAGTCCGTTATCAACTTGAAAAAGTGGCACCGAGTCGGTGC	CGATGCTCCCAGCCGGCAC	TTTTTTTGTTTTTTATGTCT
Figure 6C, S6.B, S7.B
OsEPSPS-T1, +6 G to A	GCAGTCACGGCTGCTGTCAA	GTTTAAGAGCTATGCTGGAAACAGCATAGCAAGTTTAAATAAGGCTAGTCCGTTATCAACTTGAAAAAGTGGCACCGAGTCGGTGC	ACGCTGGAACTGCAATGCGATCATTGACAGCAGCC	TTTTTTT
Figure 6E
HsSLC9B2, +5 G to T	TGGTCCATCCCATGCCTGCA	GTTTAAGAGCTATGCTGGAAACAGCATAGCAAGTTTAAATAAGGCTAGTCCGTTATCAACTTGAAAAAGTGGCACCGAGTCGGTGC	ATGGCTTTCATTGCAGGCATGGGATGG	TTTTTTTGTTTTTTATGTCT
Figure 6E,6F
HsCTNNA1, +1 C to T	AATTCGAGGCCGGGCAGCCC	GTTTAAGAGCTATGCTGGAAACAGCATAGCAAGTTTAAATAAGGCTAGTCCGTTATCAACTTGAAAAAGTGGCACCGAGTCGGTGC	GTGAATGACCCGGACTGCCCGGCCTCG	TTTTTTTGTTTTTTATGTCT
HsMAPK3, +5 G to A	AGACCAGATGTCGATGGACT	GTTTAAGAGCTATGCTGGAAACAGCATAGCAAGTTTAAATAAGGCTAGTCCGTTATCAACTTGAAAAAGTGGCACCGAGTCGGTGC	GGGCTATACTAAGTCCATCGACATCTG	TTTTTTTGTTTTTTATGTCT
HsOR56B4, +5 G to C	TTACCAACTGATGCTAGCAT	GTTTAAGAGCTATGCTGGAAACAGCATAGCAAGTTTAAATAAGGCTAGTCCGTTATCAACTTGAAAAAGTGGCACCGAGTCGGTGC	AACCAAGACGCATGCTAGCATCAGTTG	TTTTTTTGTTTTTTATGTCT
Figure 6F
HsHEK3, +1 CTT ins	GGCCCAGACTGAGCACGTGA	GTTTAAGAGCTATGCTGGAAACAGCATAGCAAGTTTAAATAAGGCTAGTCCGTTATCAACTTGAAAAAGTGGCACCGAGTCGGTGC	TCTGCCATCAAAGCGTGCTCAGTCTG	TTTTTTTGTTTTTTATGTCT
Figure 6G
HsFAS, +6 G to A	CAACAACCATGCTGGGCATC	GTTTAAGAGCTATGCTGGAAACAGCATAGCAAGTTTAAATAAGGCTAGTCCGTTATCAACTTGAAAAAGTGGCACCGAGTCGGTGC	GGGTTCAGATGCCCAGCATGGTT	TTTTTTTGTTTTTTATGTCT
HsCISH, +2 C to T	GACATGGTCCTCTGCGTTCA	GTTTAAGAGCTATGCTGGAAACAGCATAGCAAGTTTAAATAAGGCTAGTCCGTTATCAACTTGAAAAAGTGGCACCGAGTCGGTGC	TTACCCCTAAACGCAGAGGACCA	TTTTTTTGTTTTTTATGTCT
HsPD1, +2 G to T +4 G to A	GCAGTTGTGTGACACGGAAG	GTTTAAGAGCTATGCTGGAAACAGCATAGCAAGTTTAAATAAGGCTAGTCCGTTATCAACTTGAAAAAGTGGCACCGAGTCGGTGC	GACTGCTGATTCCGTGTCACACAA	TTTTTTTGTTTTTTATGTCT
HsTGFBR, +6 G to A	TGACGCGGCATGTCATCAGC	GTTTAAGAGCTATGCTGGAAACAGCATAGCAAGTTTAAATAAGGCTAGTCCGTTATCAACTTGAAAAAGTGGCACCGAGTCGGTGC	TCCTCTCAGCTGATGACATGCCGC	TTTTTTTGTTTTTTATGTCT
Figure 7
Figure 7B
HsSS18, +3, 6, 10 GTC	TTTTTTTGTTTTTTATGTCT	GTTTAAGAGCTATGCTGGAAACAGCATAGCAAGTTTAAATAAGGCTAGTCCGTTATCAACTTGAAAAAGTGGCACCGAGTCGGTGC	GGTTGATGACTCCTGGAGGACCTTGTC	TTTTTTTGTTTTTTATGTCT
HsCLP1, +1 8bp ins	AGAGCGAGGTCCCCGAGTGA	GTTTAAGAGCTATGCTGGAAACAGCATAGCAAGTTTAAATAAGGCTAGTCCGTTATCAACTTGAAAAAGTGGCACCGAGTCGGTGC	ACTACCATCAGTAAGCTTCTCGGGGACCTCG	TTTTTTTGTTTTTTATGTCT
HsHEK3, +1 Flag ins	GGCCCAGACTGAGCACGTGA	GTTTAAGAGCTATGCTGGAAACAGCATAGCAAGTTTAAATAAGGCTAGTCCGTTATCAACTTGAAAAAGTGGCACCGAGTCGGTGC	TGGAGGAAGCAGGGCTTCCTTTCCTCTGCCATCACTTATCGTCGTCATCCTTGTAATCCGTGCTCAGTCTG	TTTTTTTGTTTTTTATGTCT
HsHEK3, +1 6His ins	GGCCCAGACTGAGCACGTGA	GTTTAAGAGCTATGCTGGAAACAGCATAGCAAGTTTAAATAAGGCTAGTCCGTTATCAACTTGAAAAAGTGGCACCGAGTCGGTGC	TGGAGGAAGCAGGGCTTCCTTTCCTCTGCCATCA	TTTTTTTGTTTTTTATGTCT
Figure S5
OsNRT1.1B, +8 C to T	GTTTAGATATCTAGTAGTGC	GTTTAAGAGCTATGCTGGAAACAGCATAGCAAGTTTAAATAAGGCTAGTCCGTTATCAACTTGAAAAAGTGGCACCGAGTCGGTGC	TATACTTGAACCAGCACTACTAGATAT	TTTTTTT
Figure 3, 7
Figure 3B, 3C, 3D, 7A, 7B
pegRNA type	Spacer	Scaffold	RTT + PBS	Terminator	TRAP
point mutation
Single point mutation +1	CTGCTTCAGAAGACACTCAC	GTTTTAGAGCTAGAAATAGCAAGTTAAAATAAGGCTAGTCCGTTATCAACTTGAAAAAGTGGCACCGAGTCGGTGC	GGCCCATGCCTGTTAGTGTCTTCTGAA	TTTTTTT	GTAGCCTGCTTCAGAAGACACTCACAGGCATGGGCCATAG
	AATCCAGAGAGTGGCTGAAG	GTTTTAGAGCTAGAAATAGCAAGTTAAAATAAGGCTAGTCCGTTATCAACTTGAAAAAGTGGCACCGAGTCGGTGC	TGCATTGGCCACTGCAGCCACTCTCTG	TTTTTTT	GAGGAAATCCAGAGAGTGGCTGAAGTGGCCAATGCAGTGG
	GAAAGGCCAGACACTAGCCC	GTTTTAGAGCTAGAAATAGCAAGTTAAAATAAGGCTAGTCCGTTATCAACTTGAAAAAGTGGCACCGAGTCGGTGC	GCTGCCCACCAGGTCTAGTGTCTGGCC	TTTTTTT	GTGAAGAAAGGCCAGACACTAGCCCTGGTGGGCAGCAGTG
	GATCCACAGCAAAAATCCCA	GTTTTAGAGCTAGAAATAGCAAGTTAAAATAAGGCTAGTCCGTTATCAACTTGAAAAAGTGGCACCGAGTCGGTGC	CTTCCAGGCCTTGTGATTTTTGCTGTG	TTTTTTT	CAGACGATCCACAGCAAAAATCCCAAGGCCTGGAAGAGAA
	AAGGGGCAGATCCTGGTTAA	GTTTTAGAGCTAGAAATAGCAAGTTAAAATAAGGCTAGTCCGTTATCAACTTGAAAAAGTGGCACCGAGTCGGTGC	GTGGCCTTCCATTTACCAGGATCTGCC	TTTTTTT	GAATGAAGGGGCAGATCCTGGTTAATGGAAGGCCACGGGA
	CCCCAAAAAGTGAATATCAA	GTTTTAGAGCTAGAAATAGCAAGTTAAAATAAGGCTAGTCCGTTATCAACTTGAAAAAGTGGCACCGAGTCGGTGC	CAGCTCCTCCATTTATATTCACTTTTT	TTTTTTT	TTGATCCCCAAAAAGTGAATATCAATGGAGGAGCTGTTTC
	GAACAATGCCAGATCCTTTT	GTTTTAGAGCTAGAAATAGCAAGTTAAAATAAGGCTAGTCCGTTATCAACTTGAAAAAGTGGCACCGAGTCGGTGC	CCAATGGCCCAAATAGGATCTGGCATT	TTTTTTT	CTGATGAACAATGCCAGATCCTTTTTGGGCCATTGGCTTC
	GAGCATCCAAACGTGGGACG	GTTTTAGAGCTAGAAATAGCAAGTTAAAATAAGGCTAGTCCGTTATCAACTTGAAAAAGTGGCACCGAGTCGGTGC	TTGCAGCACCCCGGCCCACGTTTGGAT	TTTTTTT	AATGCGAGCATCCAAACGTGGGACGGGGTGCTGCAAGGGG
	GATACAGGAGCAATTTAAGA	GTTTTAGAGCTAGAAATAGCAAGTTAAAATAAGGCTAGTCCGTTATCAACTTGAAAAAGTGGCACCGAGTCGGTGC	GTTCTTCCCCTTCGTAAATTGCTCCTG	TTTTTTT	TCAATGATACAGGAGCAATTTAAGAAGGGGAAGAACCCCA
	ATTGTTCCAGCCAAACATAG	GTTTTAGAGCTAGAAATAGCAAGTTAAAATAAGGCTAGTCCGTTATCAACTTGAAAAAGTGGCACCGAGTCGGTGC	GGGACTGACCCCTTTGTTTGGCTGGAA	TTTTTTT	CTCAGATTGTTCCAGCCAAACATAGGGGTCAGTCCCACCA
	GGCAGCCCAACTGGGTGGCA	GTTTTAGAGCTAGAAATAGCAAGTTAAAATAAGGCTAGTCCGTTATCAACTTGAAAAAGTGGCACCGAGTCGGTGC	GACCCGGGCCTTGTCACCCAGTTGGGC	TTTTTTT	GGAAGGGCAGCCCAACTGGGTGGCAAGGCCCGGGTCCCAG
	GATGCAAATACCTGATGAAG	GTTTTAGAGCTAGAAATAGCAAGTTAAAATAAGGCTAGTCCGTTATCAACTTGAAAAAGTGGCACCGAGTCGGTGC	AACAATGCCCTCTGCATCAGGTATTTG	TTTTTTT	AAATTGATGCAAATACCTGATGAAGAGGGCATTGTTATTG
	GCACAGGTTGCCTTCCAGAG	GTTTTAGAGCTAGAAATAGCAAGTTAAAATAAGGCTAGTCCGTTATCAACTTGAAAAAGTGGCACCGAGTCGGTGC	ATGGCGAGCCCCTTTGGAAGGCAACCT	TTTTTTT	AGGCTGCACAGGTTGCCTTCCAGAGGGGCTCGCCATGGCG
	GAAGGACAAAAGATAGCTTT	GTTTTAGAGCTAGAAATAGCAAGTTAAAATAAGGCTAGTCCGTTATCAACTTGAAAAAGTGGCACCGAGTCGGTGC	TCTCCCCACCAAATGCTATCTTTTGTC	TTTTTTT	TGCTTGAAGGACAAAAGATAGCTTTTGGTGGGGAGACTGA
	ACCCCAGGCAGCCAGTGCAC	GTTTTAGAGCTAGAAATAGCAAGTTAAAATAAGGCTAGTCCGTTATCAACTTGAAAAAGTGGCACCGAGTCGGTGC	CCTGCAGGCCAGTTCACTGGCTGCCTG	TTTTTTT	TTGCCACCCCAGGCAGCCAGTGCACTGGCCTGCAGGGCCC
	CTGAGCCACAGCAGGCACAG	GTTTTAGAGCTAGAAATAGCAAGTTAAAATAAGGCTAGTCCGTTATCAACTTGAAAAAGTGGCACCGAGTCGGTGC	TGGCCGCCCCACTTTGCCTGCTGTGGC	TTTTTTT	GGGGGCTGAGCCACAGCAGGCACAGTGGGGCGGCCACGTA
	TGTTCAGAGGGAACTCAGAA	GTTTTAGAGCTAGAAATAGCAAGTTAAAATAAGGCTAGTCCGTTATCAACTTGAAAAAGTGGCACCGAGTCGGTGC	CCTTCCTCCCCTTTTGAGTTCCCTCTG	TTTTTTT	AAGAATGTTCAGAGGGAACTCAGAAGGGGAGGAAGGAGAA
	CCCCAAGAAGAGGAAGGATC	GTTTTAGAGCTAGAAATAGCAAGTTAAAATAAGGCTAGTCCGTTATCAACTTGAAAAAGTGGCACCGAGTCGGTGC	GCCCACCCCCTGAGCCTTCCTCTTCTT	TTTTTTT	TGCTACCCCAAGAAGAGGAAGGATCAGGGGGTGGGCAACT
	CCAGCCAGTGCTCCCCAGCT	GTTTTAGAGCTAGAAATAGCAAGTTAAAATAAGGCTAGTCCGTTATCAACTTGAAAAAGTGGCACCGAGTCGGTGC	TTCGGAGACCCAGTTGGGGAGCACTGG	TTTTTTT	ATTGCCCAGCCAGTGCTCCCCAGCTGGGTCTCCGAAGCCC
	CCCAGCCAGTATTCTCCGTC	GTTTTAGAGCTAGAAATAGCAAGTTAAAATAAGGCTAGTCCGTTATCAACTTGAAAAAGTGGCACCGAGTCGGTGC	TTGGGCGGCCAGATGGAGAATACTGGC	TTTTTTT	CAAGGCCCAGCCAGTATTCTCCGTCTGGCCGCCCAAAGCC
	GTGCAGTGGGACCGAGGCTC	GTTTTAGAGCTAGAAATAGCAAGTTAAAATAAGGCTAGTCCGTTATCAACTTGAAAAAGTGGCACCGAGTCGGTGC	GGAGCCGGCCTGAACCTCGGTCCCACT	TTTTTTT	CCTCTGTGCAGTGGGACCGAGGCTCAGGCCGGCTCCAGGT
	ATCCACAGAGGTGGGTATTG	GTTTTAGAGCTAGAAATAGCAAGTTAAAATAAGGCTAGTCCGTTATCAACTTGAAAAAGTGGCACCGAGTCGGTGC	CTCACTGGCCACATTACCCACCTCTGT	TTTTTTT	ACATCATCCACAGAGGTGGGTATTGTGGCCAGTGAGCTTC
	TGGGCAGGCACATATTCATG	GTTTTAGAGCTAGAAATAGCAAGTTAAAATAAGGCTAGTCCGTTATCAACTTGAAAAAGTGGCACCGAGTCGGTGC	TACTCCTACCACAGGAATATGTGCCTG	TTTTTTT	AGCAATGGGCAGGCACATATTCATGTGGTAGGAGTAAAAC
	ATCCACTGGTCCAGCTGCAG	GTTTTAGAGCTAGAAATAGCAAGTTAAAATAAGGCTAGTCCGTTATCAACTTGAAAAAGTGGCACCGAGTCGGTGC	GCTGCTCTCCACTACAGCTGGACCAGT	TTTTTTT	ACCACATCCACTGGTCCAGCTGCAGTGGAGAGCAGCTGAA
	GTTCACCCAGAGCATCTGCA	GTTTTAGAGCTAGAAATAGCAAGTTAAAATAAGGCTAGTCCGTTATCAACTTGAAAAAGTGGCACCGAGTCGGTGC	TCTGAAGGCCGTGTAGATGCTCTGGGT	TTTTTTT	ATGAGGTTCACCCAGAGCATCTGCACGGCCTTCAGAGGGG
	CCATCCAGTTTGCACTCAGA	GTTTTAGAGCTAGAAATAGCAAGTTAAAATAAGGCTAGTCCGTTATCAACTTGAAAAAGTGGCACCGAGTCGGTGC	TCCGTGCCCCTTCAGAGTGCAAACTGG	TTTTTTT	TGACTCCATCCAGTTTGCACTCAGAAGGGGCACGGAACAC
	GGCACAGCCAGTCGGGGCCG	GTTTTAGAGCTAGAAATAGCAAGTTAAAATAAGGCTAGTCCGTTATCAACTTGAAAAAGTGGCACCGAGTCGGTGC	TACCGCTTCCGCGACCCCGACTGGCTG	TTTTTTT	CACGCGGCACAGCCAGTCGGGGCCGCGGAAGCGGTAGGTG
	AGACCTCGAAAGACCATCCG	GTTTTAGAGCTAGAAATAGCAAGTTAAAATAAGGCTAGTCCGTTATCAACTTGAAAAAGTGGCACCGAGTCGGTGC	TGTGCTTGCCCCGAATGGTCTTTCGAG	TTTTTTT	GATTGAGACCTCGAAAGACCATCCGGGGCAAGCACAGCGT
	CTGGAGTCAGTTTAGTGATG	GTTTTAGAGCTAGAAATAGCAAGTTAAAATAAGGCTAGTCCGTTATCAACTTGAAAAAGTGGCACCGAGTCGGTGC	GTTCTCTTCCACAACACTAAACTGACT	TTTTTTT	TACAGCTGGAGTCAGTTTAGTGATGTGGAAGAGAACAGGA
	TTTCCAAGCGTTAGACATCA	GTTTTAGAGCTAGAAATAGCAAGTTAAAATAAGGCTAGTCCGTTATCAACTTGAAAAAGTGGCACCGAGTCGGTGC	AAAACCTTCCCTGTTGTCTAACGCTTG	TTTTTTT	ATCTCTTTCCAAGCGTTAGACATCAGGGAAGGTTTTGAGG
	CTCATCCCAGCCCTCTGACG	GTTTTAGAGCTAGAAATAGCAAGTTAAAATAAGGCTAGTCCGTTATCAACTTGAAAAAGTGGCACCGAGTCGGTGC	GCTCAGGACCTCGACAGAGGGCTGGGA	TTTTTTT	CGCCCCTCATCCCAGCCCTCTGACGAGGTCCTGAGCGAGT
	ACACCAGCCTGTTGCCGTCC	GTTTTAGAGCTAGAAATAGCAAGTTAAAATAAGGCTAGTCCGTTATCAACTTGAAAAAGTGGCACCGAGTCGGTGC	GCATTCTCCCAGGTCGGCAACAGGCTG	TTTTTTT	CAGACACACCAGCCTGTTGCCGTCCTGGGAGAATGCGCCA
	GGCCCAAGCCACCATCCGCA	GTTTTAGAGCTAGAAATAGCAAGTTAAAATAAGGCTAGTCCGTTATCAACTTGAAAAAGTGGCACCGAGTCGGTGC	ACTGGTGTCCATGGGGATGGTGGCTTG	TTTTTTT	ACTGAGGCCCAAGCCACCATCCGCATGGACACCAGTGCAA
	CCTTCTGCAGCTGGCTGCGG	GTTTTAGAGCTAGAAATAGCAAGTTAAAATAAGGCTAGTCCGTTATCAACTTGAAAAAGTGGCACCGAGTCGGTGC	CACGTTCACCTCCACAGCCAGCTGCAG	TTTTTTT	GGTGGCCTTCTGCAGCTGGCTGCGGAGGTGAACGTGACAT
	GGTTATCCAGCGGTTGAGTC	GTTTTAGAGCTAGAAATAGCAAGTTAAAATAAGGCTAGTCCGTTATCAACTTGAAAAAGTGGCACCGAGTCGGTGC	ACTCCTCACCAGAGTCAACCGCTGGAT	TTTTTTT	GAACTGGTTATCCAGCGGTTGAGTCTGGTGAGGAGTCTTT
	ACCCATATGGTCATCTCCTT	GTTTTAGAGCTAGAAATAGCAAGTTAAAATAAGGCTAGTCCGTTATCAACTTGAAAAAGTGGCACCGAGTCGGTGC	TGGGACTTCCGAACGAGATGACCATAT	TTTTTTT	GATCTACCCATATGGTCATCTCCTTCGGAAGTCCCAGGTG
	GTAGAGGCCACAGGAAGCCC	GTTTTAGAGCTAGAAATAGCAAGTTAAAATAAGGCTAGTCCGTTATCAACTTGAAAAAGTGGCACCGAGTCGGTGC	CGGCTGGTCCTGGCCTTCCTGTGGCCT	TTTTTTT	CGTGAGTAGAGGCCACAGGAAGCCCAGGACCAGCCGGACG
	CAGTGTCCAGGCTGCCCCAC	GTTTTAGAGCTAGAAATAGCAAGTTAAAATAAGGCTAGTCCGTTATCAACTTGAAAAAGTGGCACCGAGTCGGTGC	GCAGGTGGCCTGTCGGGCAGCCTGGAC	TTTTTTT	AAGGCCAGTGTCCAGGCTGCCCCACAGGCCACCTGCACCC
	GAGCGCAGGACCGGGCGCCC	GTTTTAGAGCTAGAAATAGCAAGTTAAAATAAGGCTAGTCCGTTATCAACTTGAAAAAGTGGCACCGAGTCGGTGC	CGGCGGTGCCGGGCCGCCCGGTCCTGC	TTTTTTT	CATTCGAGCGCAGGACCGGGCGCCCCGGCACCGCCGCGCG
	TGGCCAACCCTGCAGGGTCC	GTTTTAGAGCTAGAAATAGCAAGTTAAAATAAGGCTAGTCCGTTATCAACTTGAAAAAGTGGCACCGAGTCGGTGC	GTGGGGTCCCAGGGCCCTGCAGGGTTG	TTTTTTT	GCCCTTGGCCAACCCTGCAGGGTCCTGGGACCCCACAGCA
	CGGTGTCCCACTCAGGGGAC	GTTTTAGAGCTAGAAATAGCAAGTTAAAATAAGGCTAGTCCGTTATCAACTTGAAAAAGTGGCACCGAGTCGGTGC	TATGACTTCCCGTGCCCTGAGTGGGAC	TTTTTTT	AGTGACGGTGTCCCACTCAGGGGACGGGAAGTCATAGGCA
	CCGGATCCAAGAGAAGCTGC	GTTTTAGAGCTAGAAATAGCAAGTTAAAATAAGGCTAGTCCGTTATCAACTTGAAAAAGTGGCACCGAGTCGGTGC	TGAGTCTTCCAGCGGCTTCTCTTGGAT	TTTTTTT	GCCGCCCGGATCCAAGAGAAGCTGCTGGAAGACTCACTGA
	GCAGGCAACTGGGCTGCGGC	GTTTTAGAGCTAGAAATAGCAAGTTAAAATAAGGCTAGTCCGTTATCAACTTGAAAAAGTGGCACCGAGTCGGTGC	TGGACTGCCCAGCGGCAGCCCAGTTGC	TTTTTTT	GGTGTGCAGGCAACTGGGCTGCGGCTGGGCAGTCCAGGCC
	AGCCAAGAATACTGTGCAGG	GTTTTAGAGCTAGAAATAGCAAGTTAAAATAAGGCTAGTCCGTTATCAACTTGAAAAAGTGGCACCGAGTCGGTGC	CCTCTAACCCACCAGCACAGTATTCTT	TTTTTTT	CAATCAGCCAAGAATACTGTGCAGGTGGGTTAGAGGCTGC
	GCAGTACAGCCTCTCTTACT	GTTTTAGAGCTAGAAATAGCAAGTTAAAATAAGGCTAGTCCGTTATCAACTTGAAAAAGTGGCACCGAGTCGGTGC	TGATTCTTCCCAGCAAGAGAGGCTGTA	TTTTTTT	CCAAAGCAGTACAGCCTCTCTTACTGGGAAGAATCATAGC
	GGAGCAGGCGTTGGTCATTG	GTTTTAGAGCTAGAAATAGCAAGTTAAAATAAGGCTAGTCCGTTATCAACTTGAAAAAGTGGCACCGAGTCGGTGC	GAGCTGCTCCTCAGTGACCAACGCCTG	TTTTTTT	CTGCTGGAGCAGGCGTTGGTCATTGAGGAGCAGCTCCGGA
	TGGACCAGCTCCTTCACTAC	GTTTTAGAGCTAGAAATAGCAAGTTAAAATAAGGCTAGTCCGTTATCAACTTGAAAAAGTGGCACCGAGTCGGTGC	GACTTCTTCCTGTGGTGAAGGAGCTGG	TTTTTTT	CCAACTGGACCAGCTCCTTCACTACAGGAAGAAGTCAGCT
	TGACCAGACAGTCCTGACAG	GTTTTAGAGCTAGAAATAGCAAGTTAAAATAAGGCTAGTCCGTTATCAACTTGAAAAAGTGGCACCGAGTCGGTGC	TTTCTCGTCCTCTCTCAGGACTGTCTG	TTTTTTT	AGGGCTGACCAGACAGTCCTGACAGAGGACGAGAAAAAAG
	AGGGGCAGAGGCACCGGCAG	GTTTTAGAGCTAGAAATAGCAAGTTAAAATAAGGCTAGTCCGTTATCAACTTGAAAAAGTGGCACCGAGTCGGTGC	GTCCAGGTCCCCTCCCGGTGCCTCTGC	TTTTTTT	GTTTGAGGGGCAGAGGCACCGGCAGGGGACCTGGACGGCT
	GGTGCCAGAGCACCGTGCAC	GTTTTAGAGCTAGAAATAGCAAGTTAAAATAAGGCTAGTCCGTTATCAACTTGAAAAAGTGGCACCGAGTCGGTGC	TTAGCGTGCCTGTTCACGGTGCTCTGG	TTTTTTT	AGGGAGGTGCCAGAGCACCGTGCACAGGCACGCTAACATC
	AGAGCGAGGTCCCCGAGTGA	GTTTTAGAGCTAGAAATAGCAAGTTAAAATAAGGCTAGTCCGTTATCAACTTGAAAAAGTGGCACCGAGTCGGTGC	GCCCACTACCATCGCTCGGGGACCTCG	TTTTTTT	GAAGAAGAGCGAGGTCCCCGAGTGATGGTAGTGGGCCCCA
	GGACAGTCAGTTTATGATAC	GTTTTAGAGCTAGAAATAGCAAGTTAAAATAAGGCTAGTCCGTTATCAACTTGAAAAAGTGGCACCGAGTCGGTGC	TTTCTTGGCCAGTGTCATAAACTGACT	TTTTTTT	GGGGAGGACAGTCAGTTTATGATACTGGCCAAGAAAGTTA
	AGTGCCAGTGCTGGTCATTG	GTTTTAGAGCTAGAAATAGCAAGTTAAAATAAGGCTAGTCCGTTATCAACTTGAAAAAGTGGCACCGAGTCGGTGC	GGCGGAGTCCTCACTGACCAGCACTGG	TTTTTTT	CACATAGTGCCAGTGCTGGTCATTGAGGACTCCGCCTGCG
	CCAGCAGCTGCAGCGCATGC	GTTTTAGAGCTAGAAATAGCAAGTTAAAATAAGGCTAGTCCGTTATCAACTTGAAAAAGTGGCACCGAGTCGGTGC	CTTCATGTCCAGCCTGCGCTGCAGCTG	TTTTTTT	AAAGCCCAGCAGCTGCAGCGCATGCTGGACATGAAGGTGA
	TCTTCCAGGGGGACCGCACC	GTTTTAGAGCTAGAAATAGCAAGTTAAAATAAGGCTAGTCCGTTATCAACTTGAAAAAGTGGCACCGAGTCGGTGC	CCCTACGACCTGGCGCGGTCCCCCTGG	TTTTTTT	CTGCGTCTTCCAGGGGGACCGCACCAGGTCGTAGGGGTAC
	TTCTTCCGAGTCCATGAACC	GTTTTAGAGCTAGAAATAGCAAGTTAAAATAAGGCTAGTCCGTTATCAACTTGAAAAAGTGGCACCGAGTCGGTGC	ATCCATTTCCTGGCTCATGGACTCGGA	TTTTTTT	TGATCTTCTTCCGAGTCCATGAACCAGGAAATGGATTCAC
	AATTCGAGGCCGGGCAGCCC	GTTTTAGAGCTAGAAATAGCAAGTTAAAATAAGGCTAGTCCGTTATCAACTTGAAAAAGTGGCACCGAGTCGGTGC	GTGAATGACCCGGACTGCCCGGCCTCG	TTTTTTT	GGTGCAATTCGAGGCCGGGCAGCCCGGGTCATTCACGTAG
	CTGTATCCAGAAAATCTATC	GTTTTAGAGCTAGAAATAGCAAGTTAAAATAAGGCTAGTCCGTTATCAACTTGAAAAAGTGGCACCGAGTCGGTGC	GGCCAGTTCCTGACAGATTTTCTGGAT	TTTTTTT	GACAACTGTATCCAGAAAATCTATCAGGAACTGGCCTTCA
	GGCTCACCAGTGCGATTTCA	GTTTTAGAGCTAGAAATAGCAAGTTAAAATAAGGCTAGTCCGTTATCAACTTGAAAAAGTGGCACCGAGTCGGTGC	TGGGTTGGCCCTGCAATCGCACTGGTG	TTTTTTT	ATCCTGGCTCACCAGTGCGATTTCAGGGCCAACCCAAATG
	TCCGCAGCCAGCGCTCAGGC	GTTTTAGAGCTAGAAATAGCAAGTTAAAATAAGGCTAGTCCGTTATCAACTTGAAAAAGTGGCACCGAGTCGGTGC	AAGGAGTTCCGGCGTGAGCGCTGGCTG	TTTTTTT	TCCTTTCCGCAGCCAGCGCTCAGGCCGGAACTCCTTGGCC
	TGCAATTCAGTGTGATGTGA	GTTTTAGAGCTAGAAATAGCAAGTTAAAATAAGGCTAGTCCGTTATCAACTTGAAAAAGTGGCACCGAGTCGGTGC	TGTGGCAGTTCTCCCATCACACTGAAT	TTTTTTT	GTAACTGCAATTCAGTGTGATGTGAGAACTGCCACAAGGG
	CCTGCCGCCAGCCCACCACT	GTTTTAGAGCTAGAAATAGCAAGTTAAAATAAGGCTAGTCCGTTATCAACTTGAAAAAGTGGCACCGAGTCGGTGC	CTGGACCGCCCAGCGGTGGGCTGGCGG	TTTTTTT	CAGCTCCTGCCGCCAGCCCACCACTGGGCGGTCCAGGCGT
	GTACTGCAGCAAGGTGCACC	GTTTTAGAGCTAGAAATAGCAAGTTAAAATAAGGCTAGTCCGTTATCAACTTGAAAAAGTGGCACCGAGTCGGTGC	GAGCGCAGCCGGGCGCACCTTGCTGCA	TTTTTTT	CGAGGGTACTGCAGCAAGGTGCACCCGGCTGCGCTCTGGT
	GGACCAACACCAGGCTGGGA	GTTTTAGAGCTAGAAATAGCAAGTTAAAATAAGGCTAGTCCGTTATCAACTTGAAAAAGTGGCACCGAGTCGGTGC	AGCAATGTCCTTCGCAGCCTGGTGTTG	TTTTTTT	CAGCGGGACCAACACCAGGCTGGGAAGGACATTGCTGGGC
	GCCTCGCCACCGGCTGTGTG	GTTTTAGAGCTAGAAATAGCAAGTTAAAATAAGGCTAGTCCGTTATCAACTTGAAAAAGTGGCACCGAGTCGGTGC	CCTCAATGCCTCAAACAGCCGGTGGCG	TTTTTTT	GGCGTGCCTCGCCACCGGCTGTGTGAGGCATTGAGGACGT
	TGCTCCCAGTCTGGGGATGC	GTTTTAGAGCTAGAAATAGCAAGTTAAAATAAGGCTAGTCCGTTATCAACTTGAAAAAGTGGCACCGAGTCGGTGC	CGCGCCTGCCAGCCTCCCCAGACTGGG	TTTTTTT	TGCCTTGCTCCCAGTCTGGGGATGCTGGCAGGCGCGGCGT
	CTCTGCCGAGATCTGGTTTC	GTTTTAGAGCTAGAAATAGCAAGTTAAAATAAGGCTAGTCCGTTATCAACTTGAAAAAGTGGCACCGAGTCGGTGC	TGAAGAGCCCAGACACCAGATCTCGGC	TTTTTTT	CCCACCTCTGCCGAGATCTGGTTTCTGGGCTCTTCAGCTT
	GGAGGCCAGGAATGCAAGGA	GTTTTAGAGCTAGAAATAGCAAGTTAAAATAAGGCTAGTCCGTTATCAACTTGAAAAAGTGGCACCGAGTCGGTGC	GACACTCCCCGTCATTGCATTCCTGGC	TTTTTTT	TCGTGGGAGGCCAGGAATGCAAGGACGGGGAGTGTCCCTG
	CTTCAGAAAGGCATTTGGGT	GTTTTAGAGCTAGAAATAGCAAGTTAAAATAAGGCTAGTCCGTTATCAACTTGAAAAAGTGGCACCGAGTCGGTGC	ACTCAGTTCCAACACAAATGCCTTTCT	TTTTTTT	ATGACCTTCAGAAAGGCATTTGGGTTGGAACTGAGTCCCA
	GCCTGCAGTTCGCTTGTGCC	GTTTTAGAGCTAGAAATAGCAAGTTAAAATAAGGCTAGTCCGTTATCAACTTGAAAAAGTGGCACCGAGTCGGTGC	TCGGGCTGCCGGGAACAAGCGAACTGC	TTTTTTT	GCCGGGCCTGCAGTTCGCTTGTGCCCGGCAGCCCGAGCTC
	CCAGCTGCCACCGCGGGGTC	GTTTTAGAGCTAGAAATAGCAAGTTAAAATAAGGCTAGTCCGTTATCAACTTGAAAAAGTGGCACCGAGTCGGTGC	GAGGACCTCCTGAACCCGCGGTGGCAG	TTTTTTT	CGGTCCCAGCTGCCACCGCGGGGTCAGGAGGTCCTCGGGG
Single point mutation +4	AAGCCACAAGAATCCGCACA	GTTTTAGAGCTAGAAATAGCAAGTTAAAATAAGGCTAGTCCGTTATCAACTTGAAAAAGTGGCACCGAGTCGGTGC	TTGGGGAACCGTGTGCGGATTCTTGTG	TTTTTTT	GGCCAAAGCCACAAGAATCCGCACAGGGTTCCCCAATGCA
	TATCAGTGCTGTGCATTTTG	GTTTTAGAGCTAGAAATAGCAAGTTAAAATAAGGCTAGTCCGTTATCAACTTGAAAAAGTGGCACCGAGTCGGTGC	AGTCACAACCGCAAAATGCACAGCACT	TTTTTTT	ATGCTTATCAGTGCTGTGCATTTTGGGGTTGTGACTCTTA
	CTTTTCGATCTCGTACTATT	GTTTTAGAGCTAGAAATAGCAAGTTAAAATAAGGCTAGTCCGTTATCAACTTGAAAAAGTGGCACCGAGTCGGTGC	CTCCTAGTCCCAATAGTACGAGATCGA	TTTTTTT	CTATCCTTTTCGATCTCGTACTATTAGGACTAGGAGGAAT
	CTCACAGCCGCAGACACTAG	GTTTTAGAGCTAGAAATAGCAAGTTAAAATAAGGCTAGTCCGTTATCAACTTGAAAAAGTGGCACCGAGTCGGTGC	GTTCAACTCCCCTAGTGTCTGCGGCTG	TTTTTTT	GACCTCTCACAGCCGCAGACACTAGAGGAGTTGAACACAG
	CACCAGGTGGAGCGTGTGTC	GTTTTAGAGCTAGAAATAGCAAGTTAAAATAAGGCTAGTCCGTTATCAACTTGAAAAAGTGGCACCGAGTCGGTGC	CCCAAGGGCCCGACACACGCTCCACCT	TTTTTTT	TGGTGCACCAGGTGGAGCGTGTGTCTGGCCCTTGGGAGGA
	TGGATCCCAATTCAACATTT	GTTTTAGAGCTAGAAATAGCAAGTTAAAATAAGGCTAGTCCGTTATCAACTTGAAAAAGTGGCACCGAGTCGGTGC	GCTCATGACCCAAATGTTGAATTGGGA	TTTTTTT	TTCTTTGGATCCCAATTCAACATTTCGGTCATGAGCTGAA
	CCTGGAGCAGTGTTCTCTTA	GTTTTAGAGCTAGAAATAGCAAGTTAAAATAAGGCTAGTCCGTTATCAACTTGAAAAAGTGGCACCGAGTCGGTGC	CTCCAGTACCCTAAGAGAACACTGCTC	TTTTTTT	CTAGACCTGGAGCAGTGTTCTCTTAAGGTACTGGAGCCTG
	TTCCCATAGCACCACGCCAA	GTTTTAGAGCTAGAAATAGCAAGTTAAAATAAGGCTAGTCCGTTATCAACTTGAAAAAGTGGCACCGAGTCGGTGC	CATCTGGTCCCTTGGCGTGGTGCTATG	TTTTTTT	AGCAGTTCCCATAGCACCACGCCAAAGGACCAGATGTCGA
	CCGTCTGCAGGAGTTCCTGA	GTTTTAGAGCTAGAAATAGCAAGTTAAAATAAGGCTAGTCCGTTATCAACTTGAAAAAGTGGCACCGAGTCGGTGC	CGCGTAGGCCCTCAGGAACTCCTGCAG	TTTTTTT	GAGGGCCGTCTGCAGGAGTTCCTGACGGCCTACGCGCCCG
	ATGGGCCCGAGGGGGAGAGT	GTTTTAGAGCTAGAAATAGCAAGTTAAAATAAGGCTAGTCCGTTATCAACTTGAAAAAGTGGCACCGAGTCGGTGC	CCCAAACACCGACTCTCCCCCTCGGGC	TTTTTTT	CACCAATGGGCCCGAGGGGGAGAGTGGGTGTTTGGGGGGC
	TTCCGACACCTCTTCCTGCT	GTTTTAGAGCTAGAAATAGCAAGTTAAAATAAGGCTAGTCCGTTATCAACTTGAAAAAGTGGCACCGAGTCGGTGC	CCGAGTAGCCGAGCAGGAAGAGGTGTC	TTTTTTT	TCGCCTTCCGACACCTCTTCCTGCTGGGCTACTCGGACGG
	GAGGCTGCAGCTGTGCAGGT	GTTTTAGAGCTAGAAATAGCAAGTTAAAATAAGGCTAGTCCGTTATCAACTTGAAAAAGTGGCACCGAGTCGGTGC	CCTGTCTTCCCACCTGCACAGCTGCAG	TTTTTTT	ATGCCGAGGCTGCAGCTGTGCAGGTCGGAAGACAGGCTGC
	CAACTGCAAGAAGAGGATCG	GTTTTAGAGCTAGAAATAGCAAGTTAAAATAAGGCTAGTCCGTTATCAACTTGAAAAAGTGGCACCGAGTCGGTGC	TGTCAATTCCGCGATCCTCTTCTTGCA	TTTTTTT	TACGACAACTGCAAGAAGAGGATCGGGGAATTGACAGAGT
	CGTCGCCCAGACCCCGGGAT	GTTTTAGAGCTAGAAATAGCAAGTTAAAATAAGGCTAGTCCGTTATCAACTTGAAAAAGTGGCACCGAGTCGGTGC	TTCCTCCACCCATCCCGGGGTCTGGGC	TTTTTTT	AGAGGCGTCGCCCAGACCCCGGGATCGGTGGAGGAAGATG
	CTACCGAGCTGTCAGCAAGA	GTTTTAGAGCTAGAAATAGCAAGTTAAAATAAGGCTAGTCCGTTATCAACTTGAAAAAGTGGCACCGAGTCGGTGC	CCCATACACCCTCTTGCTGACAGCTCG	TTTTTTT	TGCCTCTACCGAGCTGTCAGCAAGACGGTGTATGGGGACC
	AAACAGGCGTGTCTGCCCTC	GTTTTAGAGCTAGAAATAGCAAGTTAAAATAAGGCTAGTCCGTTATCAACTTGAAAAAGTGGCACCGAGTCGGTGC	GTATCCCGCCTGAGGGCAGACACGCCT	TTTTTTT	ATTCGAAACAGGCGTGTCTGCCCTCTGGCGGGATACCTTC
	TACCAGCGCTTAGAATTCCT	GTTTTAGAGCTAGAAATAGCAAGTTAAAATAAGGCTAGTCCGTTATCAACTTGAAAAAGTGGCACCGAGTCGGTGC	TCGCATCTCCTAGGAATTCTAAGCGCT	TTTTTTT	ATTGTTACCAGCGCTTAGAATTCCTGGGAGATGCGATTTT
	CGCTCAGACCGTGTCTCAGA	GTTTTAGAGCTAGAAATAGCAAGTTAAAATAAGGCTAGTCCGTTATCAACTTGAAAAAGTGGCACCGAGTCGGTGC	GGAGGCCGCCTTCTGAGACACGGTCTG	TTTTTTT	CTGCACGCTCAGACCGTGTCTCAGACGGCGGCCTCCTCAC
	CCCCGCCGACCCAGCGGCCC	GTTTTAGAGCTAGAAATAGCAAGTTAAAATAAGGCTAGTCCGTTATCAACTTGAAAAAGTGGCACCGAGTCGGTGC	AAGGCGGGCCTGGGCCGCTGGGTCGGC	TTTTTTT	GCGCGCCCCGCCGACCCAGCGGCCCTGGCCCGCCTTCCCC
	GAAATCCGACGACTACGACC	GTTTTAGAGCTAGAAATAGCAAGTTAAAATAAGGCTAGTCCGTTATCAACTTGAAAAAGTGGCACCGAGTCGGTGC	CGATGGAGCCTGGTCGTAGTCGTCGGA	TTTTTTT	TTGCTGAAATCCGACGACTACGACCCGGCTCCATCGAGAC
	CGCAGCCACCTCACCTCCTT	GTTTTAGAGCTAGAAATAGCAAGTTAAAATAAGGCTAGTCCGTTATCAACTTGAAAAAGTGGCACCGAGTCGGTGC	GGACGGTACCTAAGGAGGTGAGGTGGC	TTTTTTT	GGGACCGCAGCCACCTCACCTCCTTGGGTACCGTCCCGGG
	AGAGCCCCAGGGAGTTGACG	GTTTTAGAGCTAGAAATAGCAAGTTAAAATAAGGCTAGTCCGTTATCAACTTGAAAAAGTGGCACCGAGTCGGTGC	AGCCTCCTCCTCGTCAACTCCCTGGGG	TTTTTTT	CACCGAGAGCCCCAGGGAGTTGACGTGGAGGAGGCTTGGA
	AGGCCAGGAATGCAAGGACG	GTTTTAGAGCTAGAAATAGCAAGTTAAAATAAGGCTAGTCCGTTATCAACTTGAAAAAGTGGCACCGAGTCGGTGC	GGGACACTCCTCGTCCTTGCATTCCTG	TTTTTTT	GTGGGAGGCCAGGAATGCAAGGACGGGGAGTGTCCCTGGC
	GCTCTCCCAGCCCCTTGTGG	GTTTTAGAGCTAGAAATAGCAAGTTAAAATAAGGCTAGTCCGTTATCAACTTGAAAAAGTGGCACCGAGTCGGTGC	CCTCTGGGCCTCCACAAGGGGCTGGGA	TTTTTTT	ATCATGCTCTCCCAGCCCCTTGTGGGGGCCCAGAGGCGGC
	TGTCCCATGCCTTGATGACT	GTTTTAGAGCTAGAAATAGCAAGTTAAAATAAGGCTAGTCCGTTATCAACTTGAAAAAGTGGCACCGAGTCGGTGC	CCCTTAGGCCTAGTCATCAAGGCATGG	TTTTTTT	CCCAATGTCCCATGCCTTGATGACTTGGCCTAAGGGAAAG
	CACCAGCCAGGAAGCCCATA	GTTTTAGAGCTAGAAATAGCAAGTTAAAATAAGGCTAGTCCGTTATCAACTTGAAAAAGTGGCACCGAGTCGGTGC	GGAAACATCCATATGGGCTTCCTGGCT	TTTTTTT	ACCAACACCAGCCAGGAAGCCCATAAGGATGTTTCCTACC
	CTGGATCCAGGGCCCCAGGT	GTTTTAGAGCTAGAAATAGCAAGTTAAAATAAGGCTAGTCCGTTATCAACTTGAAAAAGTGGCACCGAGTCGGTGC	GTGCTCACCCTACCTGGGGCCCTGGAT	TTTTTTT	ACCTGCTGGATCCAGGGCCCCAGGTTGGGTGAGCACTCAT
	GGTCCAGCCTCGTTTTTCCT	GTTTTAGAGCTAGAAATAGCAAGTTAAAATAAGGCTAGTCCGTTATCAACTTGAAAAAGTGGCACCGAGTCGGTGC	GTCGCCGGCCTAGGAAAAACGAGGCTG	TTTTTTT	TTCAGGGTCCAGCCTCGTTTTTCCTTGGCCGGCGACCAGA
	GTTCTCCCAGGAGTTGGTCC	GTTTTAGAGCTAGAAATAGCAAGTTAAAATAAGGCTAGTCCGTTATCAACTTGAAAAAGTGGCACCGAGTCGGTGC	CTTCTGGACCAGGACCAACTCCTGGGA	TTTTTTT	CTGAAGTTCTCCCAGGAGTTGGTCCAGGTCCAGAAGTGAG
	TCAAGCAAGTGCTACACAGC	GTTTTAGAGCTAGAAATAGCAAGTTAAAATAAGGCTAGTCCGTTATCAACTTGAAAAAGTGGCACCGAGTCGGTGC	TGGCGGAACCGGCTGTGTAGCACTTGC	TTTTTTT	CGACTTCAAGCAAGTGCTACACAGCTGGTTCCGCCAGCCA
	CTCATTCAAAAGACCGACAC	GTTTTAGAGCTAGAAATAGCAAGTTAAAATAAGGCTAGTCCGTTATCAACTTGAAAAAGTGGCACCGAGTCGGTGC	GCGACACCCCTGTGTCGGTCTTTTGAA	TTTTTTT	TGGTGCTCATTCAAAAGACCGACACCGGGGTGTCGCTCCA
	TCCCAGGACATTCAGGATGA	GTTTTAGAGCTAGAAATAGCAAGTTAAAATAAGGCTAGTCCGTTATCAACTTGAAAAAGTGGCACCGAGTCGGTGC	TCTCCCAGCCTTCATCCTGAATGTCCT	TTTTTTT	TGGTGTCCCAGGACATTCAGGATGAGGGCTGGGAGACCTT
	GGCTCAGCAGCCCCGGGCGC	GTTTTAGAGCTAGAAATAGCAAGTTAAAATAAGGCTAGTCCGTTATCAACTTGAAAAAGTGGCACCGAGTCGGTGC	TGGCGGCTCCAGCGCCCGGGGCTGCTG	TTTTTTT	CCCCGGGCTCAGCAGCCCCGGGCGCAGGAGCCGCCAGGCA
	TGGCTGCCACACGGTCACAT	GTTTTAGAGCTAGAAATAGCAAGTTAAAATAAGGCTAGTCCGTTATCAACTTGAAAAAGTGGCACCGAGTCGGTGC	CAATGGCTCCTATGTGACCGTGTGGCA	TTTTTTT	AAGGCTGGCTGCCACACGGTCACATCGGAGCCATTGCCAA
	CACACCATGGGGCCACACTG	GTTTTAGAGCTAGAAATAGCAAGTTAAAATAAGGCTAGTCCGTTATCAACTTGAAAAAGTGGCACCGAGTCGGTGC	TCCAGTAGCCACAGTGTGGCCCCATGG	TTTTTTT	GCAGTCACACCATGGGGCCACACTGAGGCTACTGGAGTCT
	GCCCTCAACCTCGAGGCCCC	GTTTTAGAGCTAGAAATAGCAAGTTAAAATAAGGCTAGTCCGTTATCAACTTGAAAAAGTGGCACCGAGTCGGTGC	TCCGCGTACCAGGGGCCTCGAGGTTGA	TTTTTTT	GAGCAGCCCTCAACCTCGAGGCCCCAGGTACGCGGAAGGG
	GCCATCCAGCAACTGGCTGA	GTTTTAGAGCTAGAAATAGCAAGTTAAAATAAGGCTAGTCCGTTATCAACTTGAAAAAGTGGCACCGAGTCGGTGC	CTGTGAGTCCTTCAGCCAGTTGCTGGA	TTTTTTT	CACTGGCCATCCAGCAACTGGCTGAGGGACTCACAGCTGA
	GCCGCCCAAAGGTGCCTGCA	GTTTTAGAGCTAGAAATAGCAAGTTAAAATAAGGCTAGTCCGTTATCAACTTGAAAAAGTGGCACCGAGTCGGTGC	CCCACAGCCCTTGCAGGCACCTTTGGG	TTTTTTT	GGGCAGCCGCCCAAAGGTGCCTGCAGGGGCTGTGGGGAAG
	GTACCAGAGGCGCCACACGG	GTTTTAGAGCTAGAAATAGCAAGTTAAAATAAGGCTAGTCCGTTATCAACTTGAAAAAGTGGCACCGAGTCGGTGC	CAGCATGCCCTCCGTGTGGCGCCTCTG	TTTTTTT	GCGCTGTACCAGAGGCGCCACACGGCGGGCATGCTGGCGC
	CCATGCAGAAGGACTCCCAC	GTTTTAGAGCTAGAAATAGCAAGTTAAAATAAGGCTAGTCCGTTATCAACTTGAAAAAGTGGCACCGAGTCGGTGC	GCCCGCTTCCGGTGGGAGTCCTTCTGC	TTTTTTT	CATCGCCATGCAGAAGGACTCCCACTGGAAGCGGGCCATA
	CAAACAGTTGGGTTTTATCA	GTTTTAGAGCTAGAAATAGCAAGTTAAAATAAGGCTAGTCCGTTATCAACTTGAAAAAGTGGCACCGAGTCGGTGC	GAAGGCTGCCGTGATAAAACCCAACTG	TTTTTTT	GCCGCCAAACAGTTGGGTTTTATCATGGCAGCCTTCATCC
	AACCATGTTAGGCGTTGAGG	GTTTTAGAGCTAGAAATAGCAAGTTAAAATAAGGCTAGTCCGTTATCAACTTGAAAAAGTGGCACCGAGTCGGTGC	AAAACAAGCCGCCTCAACGCCTAACAT	TTTTTTT	CAGTCAACCATGTTAGGCGTTGAGGTGGCTTGTTTTTGAC
	TATTCCAGCCTTGCATTATA	GTTTTAGAGCTAGAAATAGCAAGTTAAAATAAGGCTAGTCCGTTATCAACTTGAAAAAGTGGCACCGAGTCGGTGC	TCTTTTCTCCATATAATGCAAGGCTGG	TTTTTTT	AATGTTATTCCAGCCTTGCATTATAGGGAGAAAAGAAATA
	GGTCCCAGCGGCGCTACATT	GTTTTAGAGCTAGAAATAGCAAGTTAAAATAAGGCTAGTCCGTTATCAACTTGAAAAAGTGGCACCGAGTCGGTGC	ATCATCACCCAAATGTAGCGCCGCTGG	TTTTTTT	CAGTGGGTCCCAGCGGCGCTACATTGGGGTGATGATGCTG
	ACAACAAGTAAATCCCACAA	GTTTTAGAGCTAGAAATAGCAAGTTAAAATAAGGCTAGTCCGTTATCAACTTGAAAAAGTGGCACCGAGTCGGTGC	GCATAAGGCCGTTGTGGGATTTACTTG	TTTTTTT	GCTGGACAACAAGTAAATCCCACAAAGGCCTTATGCAGTG
	CCCTGCAGGCCCGACTGGAC	GTTTTAGAGCTAGAAATAGCAAGTTAAAATAAGGCTAGTCCGTTATCAACTTGAAAAAGTGGCACCGAGTCGGTGC	CGCAGCAGCCAGTCCAGTCGGGCCTGC	TTTTTTT	GGGCACCCTGCAGGCCCGACTGGACCGGCTGCTGCGCCGG
	ATCCAACACAGCACTATCAT	GTTTTAGAGCTAGAAATAGCAAGTTAAAATAAGGCTAGTCCGTTATCAACTTGAAAAAGTGGCACCGAGTCGGTGC	GAGAAAACCCAATGATAGTGCTGTGTT	TTTTTTT	CTCTTATCCAACACAGCACTATCATCGGGTTTTCTCAGGT
	CTCGTGCCAGTCCACCTGCA	GTTTTAGAGCTAGAAATAGCAAGTTAAAATAAGGCTAGTCCGTTATCAACTTGAAAAAGTGGCACCGAGTCGGTGC	CCGATCTTCCATGCAGGTGGACTGGCA	TTTTTTT	TCCTCCTCGTGCCAGTCCACCTGCAGGGAAGATCGGCTGT
	TGATCGAGAAACAGCACCAG	GTTTTAGAGCTAGAAATAGCAAGTTAAAATAAGGCTAGTCCGTTATCAACTTGAAAAAGTGGCACCGAGTCGGTGC	GGATATATCCACTGGTGCTGTTTCTCG	TTTTTTT	TGGCCTGATCGAGAAACAGCACCAGGGGATATATCCCCTT
	AGCTTTCAAAATATCATAGA	GTTTTAGAGCTAGAAATAGCAAGTTAAAATAAGGCTAGTCCGTTATCAACTTGAAAAAGTGGCACCGAGTCGGTGC	TTCTAGTTCCGTCTATGATATTTTGAA	TTTTTTT	CCATCAGCTTTCAAAATATCATAGAAGGAACTAGAAATTT
	TCCCTCCAGCTTCGGTCGAG	GTTTTAGAGCTAGAAATAGCAAGTTAAAATAAGGCTAGTCCGTTATCAACTTGAAAAAGTGGCACCGAGTCGGTGC	TGATGCCACCACTCGACCGAAGCTGGA	TTTTTTT	CGTAGTCCCTCCAGCTTCGGTCGAGGGGTGGCATCATGTA
	GCCTTGCCAGTGGTGGCCGC	GTTTTAGAGCTAGAAATAGCAAGTTAAAATAAGGCTAGTCCGTTATCAACTTGAAAAAGTGGCACCGAGTCGGTGC	GTTTGGACCCAGCGGCCACCACTGGCA	TTTTTTT	GCTGGGCCTTGCCAGTGGTGGCCGCGGGGTCCAAACGTCA
	GGGGTCCACGGCCGGCCCTG	GTTTTAGAGCTAGAAATAGCAAGTTAAAATAAGGCTAGTCCGTTATCAACTTGAAAAAGTGGCACCGAGTCGGTGC	CTTTGGCACCACAGGGCCGGCCGTGGA	TTTTTTT	GACCCGGGGTCCACGGCCGGCCCTGCGGTGCCAAAGGGGG
	CTCCCCACGACAGTTGCAGC	GTTTTAGAGCTAGAAATAGCAAGTTAAAATAAGGCTAGTCCGTTATCAACTTGAAAAAGTGGCACCGAGTCGGTGC	AGGGGGCGCCAGCTGCAACTGTCGTGG	TTTTTTT	CCCACCTCCCCACGACAGTTGCAGCCGGCGCCCCCTTTGG
	GCGCAGCTGGGCTTGGGCCG	GTTTTAGAGCTAGAAATAGCAAGTTAAAATAAGGCTAGTCCGTTATCAACTTGAAAAAGTGGCACCGAGTCGGTGC	TGGAGGCGCCACGGCCCAAGCCCAGCT	TTTTTTT	ACCCGGCGCAGCTGGGCTTGGGCCGCGGCGCCTCCACCTT
	CAAGCAGAACCAGCTCGGCG	GTTTTAGAGCTAGAAATAGCAAGTTAAAATAAGGCTAGTCCGTTATCAACTTGAAAAAGTGGCACCGAGTCGGTGC	GCCGCGCCCGGGCCGAGCTGGTTCTGCT	TTTTTTT	TTACACAAGCAGAACCAGCTCGGCGCGGGCGCGGCCGCT
	TGCCCAACAGAACATGTCCC	GTTTTAGAGCTAGAAATAGCAAGTTAAAATAAGGCTAGTCCGTTATCAACTTGAAAAAGTGGCACCGAGTCGGTGC	CAGGATGGCCGGGGACATGTTCTGTTG	TTTTTTT	CCGAGTGCCCAACAGAACATGTCCCTGGCCATCCTGAGGA
	GTCCTGCCACGTCTGGAAGC	GTTTTAGAGCTAGAAATAGCAAGTTAAAATAAGGCTAGTCCGTTATCAACTTGAAAAAGTGGCACCGAGTCGGTGC	GAGTGGCACCGGCTTCCAGACGTGGCA	TTTTTTT	AGGGTGTCCTGCCACGTCTGGAAGCGGGTGCCACTCACAT
	TACCAGCTGGCTTTGAGCAT	GTTTTAGAGCTAGAAATAGCAAGTTAAAATAAGGCTAGTCCGTTATCAACTTGAAAAAGTGGCACCGAGTCGGTGC	ATGGAGTCCCGATGCTCAAAGCCAGCT	TTTTTTT	GGCTCTACCAGCTGGCTTTGAGCATTGGGACTCCATATCG
	TTTTGACCAAGTTGTGAAAG	GTTTTAGAGCTAGAAATAGCAAGTTAAAATAAGGCTAGTCCGTTATCAACTTGAAAAAGTGGCACCGAGTCGGTGC	AGGAGAGGCCCCTTTCACAACTTGGTC	TTTTTTT	AGCCTTTTTGACCAAGTTGTGAAAGTGGCCTCTCCTAGTG
	AAAGAGCCAGGAGACAAGGA	GTTTTAGAGCTAGAAATAGCAAGTTAAAATAAGGCTAGTCCGTTATCAACTTGAAAAAGTGGCACCGAGTCGGTGC	CTCCGCGGCCGTCCTTGTCTCCTGGCT	TTTTTTT	CCGAAAAAGAGCCAGGAGACAAGGAAGGCCGCGGAGAAGA
	AGAGGACCGAGCTATTCTCC	GTTTTAGAGCTAGAAATAGCAAGTTAAAATAAGGCTAGTCCGTTATCAACTTGAAAAAGTGGCACCGAGTCGGTGC	AGCCAGTCCCCGGAGAATAGCTCGGTC	TTTTTTT	GCAGGAGAGGACCGAGCTATTCTCCTGGGACTGGCTATGA
	CCGCCAGCGGATCCCGGTGT	GTTTTAGAGCTAGAAATAGCAAGTTAAAATAAGGCTAGTCCGTTATCAACTTGAAAAAGTGGCACCGAGTCGGTGC	CCCGGGCCCCAACACCGGGATCCGCTG	TTTTTTT	CTTCGCCGCCAGCGGATCCCGGTGTCGGGGCCCGGGAACT
	CGCCAGTGCTACCAGCAGGT	GTTTTAGAGCTAGAAATAGCAAGTTAAAATAAGGCTAGTCCGTTATCAACTTGAAAAAGTGGCACCGAGTCGGTGC	GCAGGCAGCCGACCTGCTGGTAGCACT	TTTTTTT	CGCTGCGCCAGTGCTACCAGCAGGTGGGCTGCCTGCTGCT
	CTGTTCAGCCTGCATCCAAG	GTTTTAGAGCTAGAAATAGCAAGTTAAAATAAGGCTAGTCCGTTATCAACTTGAAAAAGTGGCACCGAGTCGGTGC	AAAAGGCGCCGCTTGGATGCAGGCTGA	TTTTTTT	GCCAACTGTTCAGCCTGCATCCAAGAGGCGCCTTTTAATG
	CTCCTGCCAGCACCGAGCCA	GTTTTAGAGCTAGAAATAGCAAGTTAAAATAAGGCTAGTCCGTTATCAACTTGAAAAAGTGGCACCGAGTCGGTGC	GGGCAGGACCGTGGCTCGGTGCTGGCA	TTTTTTT	ACTGGCTCCTGCCAGCACCGAGCCAAGGTCCTGCCCCCAC
	CCTCCAAGAAGAACACATCA	GTTTTAGAGCTAGAAATAGCAAGTTAAAATAAGGCTAGTCCGTTATCAACTTGAAAAAGTGGCACCGAGTCGGTGC	TTGGCGCTCCGTGATGTGTTCTTCTTG	TTTTTTT	CATGACCTCCAAGAAGAACACATCAAGGAGCGCCAAGAGC
	TGGAACCAGCGGTTGTGCCG	GTTTTAGAGCTAGAAATAGCAAGTTAAAATAAGGCTAGTCCGTTATCAACTTGAAAAAGTGGCACCGAGTCGGTGC	GGTATGACCCCCGGCACAACCGCTGGT	TTTTTTT	GGATCTGGAACCAGCGGTTGTGCCGTGGGTCATACCTGTG
	GCAGACCCCAGCCAGAAACG	GTTTTAGAGCTAGAAATAGCAAGTTAAAATAAGGCTAGTCCGTTATCAACTTGAAAAAGTGGCACCGAGTCGGTGC	AACTCTTGCCCCGTTTCTGGCTGGGGT	TTTTTTT	CGCCAGCAGACCCCAGCCAGAAACGAGGCAAGAGTTCCCC
	GGACACCCAGGTGGACTCTG	GTTTTAGAGCTAGAAATAGCAAGTTAAAATAAGGCTAGTCCGTTATCAACTTGAAAAAGTGGCACCGAGTCGGTGC	CGGTCGGGCCCCAGAGTCCACCTGGGT	TTTTTTT	AAGGAGGACACCCAGGTGGACTCTGAGGCCCGACCGATGA
	TGCCAGCTGAAATTCCCTTC	GTTTTAGAGCTAGAAATAGCAAGTTAAAATAAGGCTAGTCCGTTATCAACTTGAAAAAGTGGCACCGAGTCGGTGC	GGTAATTGCCCGAAGGGAATTTCAGCT	TTTTTTT	ACGTCTGCCAGCTGAAATTCCCTTCTGGCAATTACCCTCC
	AGCCGGCCACTGCTGGACGG	GTTTTAGAGCTAGAAATAGCAAGTTAAAATAAGGCTAGTCCGTTATCAACTTGAAAAAGTGGCACCGAGTCGGTGC	GGGCAGCACCCCCGTCCAGCAGTGGCC	TTTTTTT	GTGGCAGCCGGCCACTGCTGGACGGAGGTGCTGCCCAATT
	CACCTCCAGAACTTCAGGAA	GTTTTAGAGCTAGAAATAGCAAGTTAAAATAAGGCTAGTCCGTTATCAACTTGAAAAAGTGGCACCGAGTCGGTGC	TCTCGGTCCCTTTCCTGAAGTTCTGGA	TTTTTTT	CCTTCCACCTCCAGAACTTCAGGAACGGGACCGAGACCCA
	CCACAGACGCTCCAAGATGT	GTTTTAGAGCTAGAAATAGCAAGTTAAAATAAGGCTAGTCCGTTATCAACTTGAAAAAGTGGCACCGAGTCGGTGC	CCCAGCCTCCCACATCTTGGAGCGTCT	TTTTTTT	ACCTACCACAGACGCTCCAAGATGTAGGAGGCTGGGAGAA
Single point mutation +5	AGACCAGATGTCGATGGACT	GTTTTAGAGCTAGAAATAGCAAGTTAAAATAAGGCTAGTCCGTTATCAACTTGAAAAAGTGGCACCGAGTCGGTGC	GGGCTATACTAAGTCCATCGACATCTG	TTTTTTT	CCCACAGACCAGATGTCGATGGACTTGGTATAGCCCTGGG
	GCTTCGAGACTGTGGTAATC	GTTTTAGAGCTAGAAATAGCAAGTTAAAATAAGGCTAGTCCGTTATCAACTTGAAAAAGTGGCACCGAGTCGGTGC	TTCTACAGCTTGATTACCACAGTCTCG	TTTTTTT	AGCATGCTTCGAGACTGTGGTAATCAGGCTGTAGAAGAAC
	TCAGCCAGCGAGGTCTAGAC	GTTTTAGAGCTAGAAATAGCAAGTTAAAATAAGGCTAGTCCGTTATCAACTTGAAAAAGTGGCACCGAGTCGGTGC	CGCTTGAGCTCGTCTAGACCTCGCTGG	TTTTTTT	CACCCTCAGCCAGCGAGGTCTAGACGGGCTCAAGCGCAAC
	TGGTCCCAGATGACCTTGGA	GTTTTAGAGCTAGAAATAGCAAGTTAAAATAAGGCTAGTCCGTTATCAACTTGAAAAAGTGGCACCGAGTCGGTGC	GGCAGGTCCTATCCAAGGTCATCTGGG	TTTTTTT	TCAGATGGTCCCAGATGACCTTGGATGGGACCTGCCGCCC
	TCCCAGAACCGGGGACTGGG	GTTTTAGAGCTAGAAATAGCAAGTTAAAATAAGGCTAGTCCGTTATCAACTTGAAAAAGTGGCACCGAGTCGGTGC	CCATAATGCTCCCCAGTCCCCGGTTCT	TTTTTTT	AGCTGTCCCAGAACCGGGGACTGGGGGGCATTATGGTGAA
	CCAGCAGCTGGGCTACGTGC	GTTTTAGAGCTAGAAATAGCAAGTTAAAATAAGGCTAGTCCGTTATCAACTTGAAAAAGTGGCACCGAGTCGGTGC	CAGCGTGGCTAGCACGTAGCCCAGCTG	TTTTTTT	TTCTTCCAGCAGCTGGGCTACGTGCTGGCCACGCTGCTGC
	ACTCAGCCACTGGGAGTGCA	GTTTTAGAGCTAGAAATAGCAAGTTAAAATAAGGCTAGTCCGTTATCAACTTGAAAAAGTGGCACCGAGTCGGTGC	CTGTCAGCCGCTGCACTCCCAGTGGCT	TTTTTTT	CAGGGACTCAGCCACTGGGAGTGCAGGGGCTGACAGAGGA
	TAGCCAGGCACTGGCTGCCA	GTTTTAGAGCTAGAAATAGCAAGTTAAAATAAGGCTAGTCCGTTATCAACTTGAAAAAGTGGCACCGAGTCGGTGC	CAATGCTACGTTGGCAGCCAGTGCCTG	TTTTTTT	GCAGTTAGCCAGGCACTGGCTGCCAAGGTAGCATTGGTCT
	CCTACAGGCATTCATCCTGG	GTTTTAGAGCTAGAAATAGCAAGTTAAAATAAGGCTAGTCCGTTATCAACTTGAAAAAGTGGCACCGAGTCGGTGC	AGAAGAGCCGACCAGGATGAATGCCTG	TTTTTTT	AGTTACCTACAGGCATTCATCCTGGTGGGCTCTTCTGATC
	CAACAGCTACTCCCAAGATC	GTTTTAGAGCTAGAAATAGCAAGTTAAAATAAGGCTAGTCCGTTATCAACTTGAAAAAGTGGCACCGAGTCGGTGC	GAACTTCCCGTGATCTTGGGAGTAGCT	TTTTTTT	CCGGCCAACAGCTACTCCCAAGATCAGGGGAAGTTCCTGA
	ATGTGCAGAGTGCCATCTGG	GTTTTAGAGCTAGAAATAGCAAGTTAAAATAAGGCTAGTCCGTTATCAACTTGAAAAAGTGGCACCGAGTCGGTGC	GTGAGCATCGTCCAGATGGCACTCTGC	TTTTTTT	CCCTGATGTGCAGAGTGCCATCTGGAGGATGCTCACAGGG
	TTACCAACTGATGCTAGCAT	GTTTTAGAGCTAGAAATAGCAAGTTAAAATAAGGCTAGTCCGTTATCAACTTGAAAAAGTGGCACCGAGTCGGTGC	AACCAAGACGCATGCTAGCATCAGTTG	TTTTTTT	AAATTTTACCAACTGATGCTAGCATGGGTCTTGGTTGGGA
	GGCTCGCCACATGAGGCAGA	GTTTTAGAGCTAGAAATAGCAAGTTAAAATAAGGCTAGTCCGTTATCAACTTGAAAAAGTGGCACCGAGTCGGTGC	CACCCTGGCATTCTGCCTCATGTGGCG	TTTTTTT	CCCAGGGCTCGCCACATGAGGCAGAAGGCCAGGGTGAAGC
	TGGTCCATCCCATGCCTGCA	GTTTTAGAGCTAGAAATAGCAAGTTAAAATAAGGCTAGTCCGTTATCAACTTGAAAAAGTGGCACCGAGTCGGTGC	ATGGCTTTCATTGCAGGCATGGGATGG	TTTTTTT	TTCGCTGGTCCATCCCATGCCTGCAAGGAAAGCCATGACC
	CAATAATCAGGACGGAGTGG	GTTTTAGAGCTAGAAATAGCAAGTTAAAATAAGGCTAGTCCGTTATCAACTTGAAAAAGTGGCACCGAGTCGGTGC	CTGGCTGGCAACCACTCCGTCCTGATT	TTTTTTT	TGGGGCAATAATCAGGACGGAGTGGTGGCCAGCCAGCCTG
	GAGCAGGTGAGCGGCATCAT	GTTTTAGAGCTAGAAATAGCAAGTTAAAATAAGGCTAGTCCGTTATCAACTTGAAAAAGTGGCACCGAGTCGGTGC	GGAGGTTCCAGATGATGCCGCTCACCT	TTTTTTT	ACCTAGAGCAGGTGAGCGGCATCATCGGGAACCTCCGTCA
	GGTACAATGGACCCGACACA	GTTTTAGAGCTAGAAATAGCAAGTTAAAATAAGGCTAGTCCGTTATCAACTTGAAAAAGTGGCACCGAGTCGGTGC	CACAGCCTCAATGTGTCGGGTCCATTG	TTTTTTT	GACTTGGTACAATGGACCCGACACATGGAGGCTGTGAAGG
	GGCTACCAGAACGGCGCCTT	GTTTTAGAGCTAGAAATAGCAAGTTAAAATAAGGCTAGTCCGTTATCAACTTGAAAAAGTGGCACCGAGTCGGTGC	TGAGGCTGCAGAAGGCGCCGTTCTGGT	TTTTTTT	CCCTGGGCTACCAGAACGGCGCCTTCGGCAGCCTCAGCTG
Single point mutation +10	AATGATCCACACCACAGCAC	GTTTTAGAGCTAGAAATAGCAAGTTAAAATAAGGCTAGTCCGTTATCAACTTGAAAAAGTGGCACCGAGTCGGTGC	AGTTTTAGCCTGTGCTGTGGTGTGGAT	TTTTTTT	AGTGAAATGATCCACACCACAGCACAGGCTACAACTGCAC
	TTGCATCCCAGGGTCGGAGG	GTTTTAGAGCTAGAAATAGCAAGTTAAAATAAGGCTAGTCCGTTATCAACTTGAAAAAGTGGCACCGAGTCGGTGC	TTCAGCTTCCGCCTCCGACCCTGGGAT	TTTTTTT	GGCCGTTGCATCCCAGGGTCGGAGGCGGAAGATGAAGAGC
	AACCTCCAGGGCCTTGGACC	GTTTTAGAGCTAGAAATAGCAAGTTAAAATAAGGCTAGTCCGTTATCAACTTGAAAAAGTGGCACCGAGTCGGTGC	CCCGTACCCCGGGTCCAAGGCCCTGGA	TTTTTTT	ATGAGAACCTCCAGGGCCTTGGACCCGGGGTCCGGGTGGA
	GCAGATCCAGTCCAAGGGCC	GTTTTAGAGCTAGAAATAGCAAGTTAAAATAAGGCTAGTCCGTTATCAACTTGAAAAAGTGGCACCGAGTCGGTGC	CGTGTTGCCCGGGCCCTTGGACTGGAT	TTTTTTT	GAGAAGCAGATCCAGTCCAAGGGCCCGGGCATCACGGAGC
	AACCAGCTGGTGGAGACCGG	GTTTTAGAGCTAGAAATAGCAAGTTAAAATAAGGCTAGTCCGTTATCAACTTGAAAAAGTGGCACCGAGTCGGTGC	CCACTTGACCCCCGGTCTCCACCAGCT	TTTTTTT	AGGAGAACCAGCTGGTGGAGACCGGGGGTCACGTGGGCCT
	CCACGACTTGAGGTTCTCCA	GTTTTAGAGCTAGAAATAGCAAGTTAAAATAAGGCTAGTCCGTTATCAACTTGAAAAAGTGGCACCGAGTCGGTGC	GCTCTAAGCCCTGGAGAACCTCAAGTC	TTTTTTT	AGTACCCACGACTTGAGGTTCTCCAGGGCTTTGAGCCAGA
	ATTCTACCAGTCCCGAGGTT	GTTTTAGAGCTAGAAATAGCAAGTTAAAATAAGGCTAGTCCGTTATCAACTTGAAAAAGTGGCACCGAGTCGGTGC	GACCTGGTCCAAACCTCGGGACTGGTA	TTTTTTT	CGGGAATTCTACCAGTCCCGAGGTTTGGACCGGGTCACCC
	AATCAAGCAGCACGAAGGCC	GTTTTAGAGCTAGAAATAGCAAGTTAAAATAAGGCTAGTCCGTTATCAACTTGAAAAAGTGGCACCGAGTCGGTGC	GAAATTGGCCAGGCCTTCGTGCTGCTT	TTTTTTT	TTTCGAATCAAGCAGCACGAAGGCCTGGCCACTTTCTACC
	GTGCTTCGAGTGGCATTTTC	GTTTTAGAGCTAGAAATAGCAAGTTAAAATAAGGCTAGTCCGTTATCAACTTGAAAAAGTGGCACCGAGTCGGTGC	CAGTTGCTCCAGAAAATGCCACTCGAA	TTTTTTT	ACCTGGTGCTTCGAGTGGCATTTTCTGGAGCCACTGCTTG
	AGCCTGCCAGCTGCGGGTTA	GTTTTAGAGCTAGAAATAGCAAGTTAAAATAAGGCTAGTCCGTTATCAACTTGAAAAAGTGGCACCGAGTCGGTGC	GTTGTTCCCCTTAACCCGCAGCTGGCA	TTTTTTT	TCTCAAGCCTGCCAGCTGCGGGTTAAGGGGACCAACATCC
	GGTGCCCGAGGGGTGGTAGT	GTTTTAGAGCTAGAAATAGCAAGTTAAAATAAGGCTAGTCCGTTATCAACTTGAAAAAGTGGCACCGAGTCGGTGC	CCTCAAACCCAACTACCACCCCTCGGG	TTTTTTT	TGAATGGTGCCCGAGGGGTGGTAGTTGGGTTCGAGGCAGA
	CTACATCCAGAAGATCAAGT	GTTTTAGAGCTAGAAATAGCAAGTTAAAATAAGGCTAGTCCGTTATCAACTTGAAAAAGTGGCACCGAGTCGGTGC	CTCCGCTCCCGACTTGATCTTCTGGAT	TTTTTTT	AACGGCTACATCCAGAAGATCAAGTCGGGAGAGGAGGACT
	CGCAGCCAGCGCAGCACCCA	GTTTTAGAGCTAGAAATAGCAAGTTAAAATAAGGCTAGTCCGTTATCAACTTGAAAAAGTGGCACCGAGTCGGTGC	AGGCACTGCCTTGGGTGCTGCGCTGGC	TTTTTTT	TGGACCGCAGCCAGCGCAGCACCCAAGGCAGCGCCTCCAG
	ATGTACCAAAACATCCGTGA	GTTTTAGAGCTAGAAATAGCAAGTTAAAATAAGGCTAGTCCGTTATCAACTTGAAAAAGTGGCACCGAGTCGGTGC	GGTAATGGCCCTCACGGATGTTTTGGT	TTTTTTT	CGGAGATGTACCAAAACATCCGTGAGGGCCACTACCCCGA
	GACAGCAAATGAAACCAACC	GTTTTAGAGCTAGAAATAGCAAGTTAAAATAAGGCTAGTCCGTTATCAACTTGAAAAAGTGGCACCGAGTCGGTGC	TGAATTCTCCAGGTTGGTTTCATTTGC	TTTTTTT	GTTCAGACAGCAAATGAAACCAACCTGGAGAGTTCATGGT
	GTCCAGTGTGCCCGAGCCGC	GTTTTAGAGCTAGAAATAGCAAGTTAAAATAAGGCTAGTCCGTTATCAACTTGAAAAAGTGGCACCGAGTCGGTGC	AGGGAACGCCCGCGGCTCGGGCACACT	TTTTTTT	GGTACGTCCAGTGTGCCCGAGCCGCGGGCGTCCCCTGCCG
	CACCAACAAAGGAGCATTAT	GTTTTAGAGCTAGAAATAGCAAGTTAAAATAAGGCTAGTCCGTTATCAACTTGAAAAAGTGGCACCGAGTCGGTGC	GTAATAAGCCAATAATGCTCCTTTGTT	TTTTTTT	GGAAACACCAACAAAGGAGCATTATTGGCTTTTTACAGGC
	GTCCCAGGCATCATCATAAC	GTTTTAGAGCTAGAAATAGCAAGTTAAAATAAGGCTAGTCCGTTATCAACTTGAAAAAGTGGCACCGAGTCGGTGC	TAACGATTCCGGTTATGATGATGCCTG	TTTTTTT	TCCTGGTCCCAGGCATCATCATAACCGGAATAGTTACCGG
	CAGCAGCTTGTGCTGGTTCC	GTTTTAGAGCTAGAAATAGCAAGTTAAAATAAGGCTAGTCCGTTATCAACTTGAAAAAGTGGCACCGAGTCGGTGC	GTAAATGGCCGGGAACCAGCACAAGCT	TTTTTTT	CGCTCCAGCAGCTTGTGCTGGTTCCCGGCCACTTACAGTC
	TCCAGCCACTTGTTGAGCAG	GTTTTAGAGCTAGAAATAGCAAGTTAAAATAAGGCTAGTCCGTTATCAACTTGAAAAAGTGGCACCGAGTCGGTGC	AGCTTAAGCCGCTGCTCAACAAGTGGC	TTTTTTT	TCTCCTCCAGCCACTTGTTGAGCAGCGGCTTGAGCTTGCA
	GTAGCCACTGGGGGTGCGCT	GTTTTAGAGCTAGAAATAGCAAGTTAAAATAAGGCTAGTCCGTTATCAACTTGAAAAAGTGGCACCGAGTCGGTGC	CCCGGGGGCCTAGCGCACCCCCAGTGG	TTTTTTT	CGTGGGTAGCCACTGGGGGTGCGCTAGGCCCACGGGGTGG
	CCCCAGTTCATGTGCCAGGG	GTTTTAGAGCTAGAAATAGCAAGTTAAAATAAGGCTAGTCCGTTATCAACTTGAAAAAGTGGCACCGAGTCGGTGC	TGAATTCACCGCCCTGGCACATGAACT	TTTTTTT	TCATCCCCCAGTTCATGTGCCAGGGCGGTGATTTCACAAA
	TGCTCCAGCCGGAGCATCCC	GTTTTAGAGCTAGAAATAGCAAGTTAAAATAAGGCTAGTCCGTTATCAACTTGAAAAAGTGGCACCGAGTCGGTGC	AGCATCTCCCTGGGATGCTCCGGCTGG	TTTTTTT	GAGGTTGCTCCAGCCGGAGCATCCCAGGGAGGTGCTTGTC
	CTGACCAGGAACTGCTGGTG	GTTTTAGAGCTAGAAATAGCAAGTTAAAATAAGGCTAGTCCGTTATCAACTTGAAAAAGTGGCACCGAGTCGGTGC	TTTCTGTACCACACCAGCAGTTCCTGG	TTTTTTT	CCCACCTGACCAGGAACTGCTGGTGTGGTACGGAAACTCA
	TCAGACCAGCGGATAACAGT	GTTTTAGAGCTAGAAATAGCAAGTTAAAATAAGGCTAGTCCGTTATCAACTTGAAAAAGTGGCACCGAGTCGGTGC	AGGCTCGGCCCACTGTTATCCGCTGGT	TTTTTTT	CTCCTTCAGACCAGCGGATAACAGTGGGCCGGGCCTGCTG
	GACCATTTAATCCACAGGTA	GTTTTAGAGCTAGAAATAGCAAGTTAAAATAAGGCTAGTCCGTTATCAACTTGAAAAAGTGGCACCGAGTCGGTGC	ACAGGAAACCCTACCTGTGGATTAAAT	TTTTTTT	GTGGAGACCATTTAATCCACAGGTAGGGTTTTCTGTCTTC
	GGACTCTCAGATCAAGATCT	GTTTTAGAGCTAGAAATAGCAAGTTAAAATAAGGCTAGTCCGTTATCAACTTGAAAAAGTGGCACCGAGTCGGTGC	CTTCGAGTCCCAGATCTTGATCTGAGA	TTTTTTT	ACCATGGACTCTCAGATCAAGATCTGGGACTTGAAGGAAC
	GAACCTCAACTGTCTGGTGT	GTTTTAGAGCTAGAAATAGCAAGTTAAAATAAGGCTAGTCCGTTATCAACTTGAAAAAGTGGCACCGAGTCGGTGC	GCCGCTCACCCACACCAGACAGTTGAG	TTTTTTT	GCACAGAACCTCAACTGTCTGGTGTGGGTGACCGGCAGTG
	CGGGGTCAGAGGATTGCCGA	GTTTTAGAGCTAGAAATAGCAAGTTAAAATAAGGCTAGTCCGTTATCAACTTGAAAAAGTGGCACCGAGTCGGTGC	AAGGGCTCCCTTCGGCAATCCTCTGAC	TTTTTTT	CTGGCCGGGGTCAGAGGATTGCCGAAGGGAGGCCTTCCTT
	CAGACCGAGCCGATGACGTC	GTTTTAGAGCTAGAAATAGCAAGTTAAAATAAGGCTAGTCCGTTATCAACTTGAAAAAGTGGCACCGAGTCGGTGC	ACCTGGGGCCGGACGTCATCGGCTCGG	TTTTTTT	CACAACAGACCGAGCCGATGACGTCCGGCCCGAGGTGACG
	AATGCCCAAAATATGTTAAC	GTTTTAGAGCTAGAAATAGCAAGTTAAAATAAGGCTAGTCCGTTATCAACTTGAAAAAGTGGCACCGAGTCGGTGC	TCTCGAAGCCTGTTAACATATTTTGGG	TTTTTTT	CTTCTAATGCCCAAAATATGTTAACAGGCTTGGAGAAGAC
	AACGGCGAACTCGCTCTGCC	GTTTTAGAGCTAGAAATAGCAAGTTAAAATAAGGCTAGTCCGTTATCAACTTGAAAAAGTGGCACCGAGTCGGTGC	GAGTGTAACCAGGCAGAGCGAGTTCGC	TTTTTTT	GAAAAAACGGCGAACTCGCTCTGCCTGGTTAGACTCTGGA
	GAGCAGTATGACGGGAGGGA	GTTTTAGAGCTAGAAATAGCAAGTTAAAATAAGGCTAGTCCGTTATCAACTTGAAAAAGTGGCACCGAGTCGGTGC	CAGTGCGTCCCTCCCTCCCGTCATACT	TTTTTTT	GGCAGGAGCAGTATGACGGGAGGGAGGGACGTACTGTGGT
	CAGGCCAGCCAATGTACTGG	GTTTTAGAGCTAGAAATAGCAAGTTAAAATAAGGCTAGTCCGTTATCAACTTGAAAAAGTGGCACCGAGTCGGTGC	GTCCGGCACCTCCAGTACATTGGCTGG	TTTTTTT	GTAGGCAGGCCAGCCAATGTACTGGAGGTGCTGGACTATA
	ACCCAGTGAATAAAGGCCTT	GTTTTAGAGCTAGAAATAGCAAGTTAAAATAAGGCTAGTCCGTTATCAACTTGAAAAAGTGGCACCGAGTCGGTGC	GAGACAAGCCAAAGGCCTTTATTCACT	TTTTTTT	GTGACACCCAGTGAATAAAGGCCTTTGGCTTCTCTCCAGC
	TCTTCCACATCATCAATCTT	GTTTTAGAGCTAGAAATAGCAAGTTAAAATAAGGCTAGTCCGTTATCAACTTGAAAAAGTGGCACCGAGTCGGTGC	CCTCGTACCCAAAGATTGATGATGTGG	TTTTTTT	CCTCTTCTTCCACATCATCAATCTTTGGGTAGGAGGTGCA
	AGCTGCAGAGCGAAGCCGAC	GTTTTAGAGCTAGAAATAGCAAGTTAAAATAAGGCTAGTCCGTTATCAACTTGAAAAAGTGGCACCGAGTCGGTGC	AGGCGCCGCCTGTCGGCTTCGCTCTGC	TTTTTTT	GATGCAGCTGCAGAGCGAAGCCGACAGGCGGAGCCTCCCG
	TGGGATACGAGTCTCCATCG	GTTTTAGAGCTAGAAATAGCAAGTTAAAATAAGGCTAGTCCGTTATCAACTTGAAAAAGTGGCACCGAGTCGGTGC	GCCACGCTCCACGATGGAGACTCGTAT	TTTTTTT	CATTTTGGGATACGAGTCTCCATCGTGGAGCCTGGCTTCT
	CTGGACCAGCCGGCGAGTGG	GTTTTAGAGCTAGAAATAGCAAGTTAAAATAAGGCTAGTCCGTTATCAACTTGAAAAAGTGGCACCGAGTCGGTGC	GCGCGGCACCCCCACTCGCCGGCTGGT	TTTTTTT	ATTACCTGGACCAGCCGGCGAGTGGGGGTGCGGCGCAGGC
	CTCCGATGCCATGAGAGCCA	GTTTTAGAGCTAGAAATAGCAAGTTAAAATAAGGCTAGTCCGTTATCAACTTGAAAAAGTGGCACCGAGTCGGTGC	ACAGATCCCCCTGGCTCTCATGGCATC	TTTTTTT	CCCTTCTCCGATGCCATGAGAGCCAGGGGGAGCTGTCTTC
	GGGGTGCAAGGACGGAGGCG	GTTTTAGAGCTAGAAATAGCAAGTTAAAATAAGGCTAGTCCGTTATCAACTTGAAAAAGTGGCACCGAGTCGGTGC	GGGTACCGCCCCGCCTCCGTCCTTGCA	TTTTTTT	GGGTGGGGGTGCAAGGACGGAGGCGGGGCGGGACCCCGGG
	CCGCTGCAGTGCTGGAGGCC	GTTTTAGAGCTAGAAATAGCAAGTTAAAATAAGGCTAGTCCGTTATCAACTTGAAAAAGTGGCACCGAGTCGGTGC	CCCCAACCCCCGGCCTCCAGCACTGCA	TTTTTTT	TTCGGCCGCTGCAGTGCTGGAGGCCGGGGGTGGGGGTGCA
	AGCTCAGAATCTCAACCCCA	GTTTTAGAGCTAGAAATAGCAAGTTAAAATAAGGCTAGTCCGTTATCAACTTGAAAAAGTGGCACCGAGTCGGTGC	CACAACCACCATGGGGTTGAGATTCTG	TTTTTTT	GAGCGAGCTCAGAATCTCAACCCCATGGTGGATGTGAAGG
	CCTTTCAGGGGCGCCTGCAG	GTTTTAGAGCTAGAAATAGCAAGTTAAAATAAGGCTAGTCCGTTATCAACTTGAAAAAGTGGCACCGAGTCGGTGC	CTGCAATTCCACTGCAGGCGCCCCTGA	TTTTTTT	GAGCCCCTTTCAGGGGCGCCTGCAGTGGAATGGCAGCAAG
	GGCCATCCCAGGCGCAATAA	GTTTTAGAGCTAGAAATAGCAAGTTAAAATAAGGCTAGTCCGTTATCAACTTGAAAAAGTGGCACCGAGTCGGTGC	GCGCCGGACCCTTATTGCGCCTGGGAT	TTTTTTT	GGAATGGCCATCCCAGGCGCAATAAGGGTCCCGCGCCAGG
	CAGACCAGGGCCAGCTCCTG	GTTTTAGAGCTAGAAATAGCAAGTTAAAATAAGGCTAGTCCGTTATCAACTTGAAAAAGTGGCACCGAGTCGGTGC	GTGCAGGCCCCCAGGAGCTGGCCCTGG	TTTTTTT	CATTGCAGACCAGGGCCAGCTCCTGGGGGCCGGCACCCTC
	GCGGCAGGGTGCTGAGCCCG	GTTTTAGAGCTAGAAATAGCAAGTTAAAATAAGGCTAGTCCGTTATCAACTTGAAAAAGTGGCACCGAGTCGGTGC	ATGTCGGGCCTCGGGCTCAGCACCCTG	TTTTTTT	TACACGCGGCAGGGTGCTGAGCCCGAGGCCCCACATAGGG
	ACGGTGCCAGCCAAAGGTCA	GTTTTAGAGCTAGAAATAGCAAGTTAAAATAAGGCTAGTCCGTTATCAACTTGAAAAAGTGGCACCGAGTCGGTGC	CACCAGCACCATGACCTTTGGCTGGCA	TTTTTTT	CCTGAACGGTGCCAGCCAAAGGTCATGGTGCGGGTGGCTG
	GACACTACAGGAGGGGATCA	GTTTTAGAGCTAGAAATAGCAAGTTAAAATAAGGCTAGTCCGTTATCAACTTGAAAAAGTGGCACCGAGTCGGTGC	GTAGGCACCCGTGATCCCCTCCTGTAG	TTTTTTT	CTCTGGACACTACAGGAGGGGATCACGGGTGTCTACACCG
	CTTCCATTTAGTATGAAATT	GTTTTAGAGCTAGAAATAGCAAGTTAAAATAAGGCTAGTCCGTTATCAACTTGAAAAAGTGGCACCGAGTCGGTGC	GATCCCATCCAAATTTCATACTAAATG	TTTTTTT	ATTTGCTTCCATTTAGTATGAAATTTGGATGTGATCCCAG
	ATCACAGATTCAGAAGTTCA	GTTTTAGAGCTAGAAATAGCAAGTTAAAATAAGGCTAGTCCGTTATCAACTTGAAAAAGTGGCACCGAGTCGGTGC	GATCAGCACCATGAACTTCTGAATCTG	TTTTTTT	ATTGAATCACAGATTCAGAAGTTCATGGTGCAGATCAGCA
	AACCCAGGTGGAGGAGGCGG	GTTTTAGAGCTAGAAATAGCAAGTTAAAATAAGGCTAGTCCGTTATCAACTTGAAAAAGTGGCACCGAGTCGGTGC	CGCCACCGCCTCCGCCTCCTCCACCTG	TTTTTTT	GCTGGAACCCAGGTGGAGGAGGCGGAGGCGGAGGCGGTGG
	CATTGTGCAGCGGTCTCTCT	GTTTTAGAGCTAGAAATAGCAAGTTAAAATAAGGCTAGTCCGTTATCAACTTGAAAAAGTGGCACCGAGTCGGTGC	ACTCATGGCCGAGAGAGACCGCTGCAC	TTTTTTT	CAGGTCATTGTGCAGCGGTCTCTCTCGGCCAAGAGTCTGT
	CCACCTGCAGATGGCGGTGC	GTTTTAGAGCTAGAAATAGCAAGTTAAAATAAGGCTAGTCCGTTATCAACTTGAAAAAGTGGCACCGAGTCGGTGC	CCGCATGCCCTGCACCGCCATCTGCAG	TTTTTTT	CCCGACCACCTGCAGATGGCGGTGCAGGGCAAGCGGCCGA
	CTCTCCACTCCTCAATGGGC	GTTTTAGAGCTAGAAATAGCAAGTTAAAATAAGGCTAGTCCGTTATCAACTTGAAAAAGTGGCACCGAGTCGGTGC	GACCCCGGCCAGCCCATTGAGGAGTGG	TTTTTTT	CAGGTCTCTCCACTCCTCAATGGGCTGGCCGAGGTCCACT
	TCGGCGAGGAAATGGACCTC	GTTTTAGAGCTAGAAATAGCAAGTTAAAATAAGGCTAGTCCGTTATCAACTTGAAAAAGTGGCACCGAGTCGGTGC	AGAGCTTGCCTGAGGTCCATTTCCTCG	TTTTTTT	GTAGGTCGGCGAGGAAATGGACCTCAGGCAATCTCTATCG
	CCCAATGCAGGGTGTTTCCT	GTTTTAGAGCTAGAAATAGCAAGTTAAAATAAGGCTAGTCCGTTATCAACTTGAAAAAGTGGCACCGAGTCGGTGC	GGTCCGCCCCAAGGAAACACCCTGCAT	TTTTTTT	TTAGCCCCAATGCAGGGTGTTTCCTTGGGGCAGACCAGCA
	CAATGCAGGGTGTTTCCTTG	GTTTTAGAGCTAGAAATAGCAAGTTAAAATAAGGCTAGTCCGTTATCAACTTGAAAAAGTGGCACCGAGTCGGTGC	CTGGCCTGCCCCAAGGAAACACCCTGC	TTTTTTT	AGCCCCAATGCAGGGTGTTTCCTTGGGGCAGACCAGCAGC
	CACTCAAGTGAACAACTACT	GTTTTAGAGCTAGAAATAGCAAGTTAAAATAAGGCTAGTCCGTTATCAACTTGAAAAAGTGGCACCGAGTCGGTGC	GTTCCGTGCCCAGTAGTTGTTCACTTG	TTTTTTT	GACTCCACTCAAGTGAACAACTACTGGGCACTGAACTTGA
	GGCCCACTCAGCCCCATAGA	GTTTTAGAGCTAGAAATAGCAAGTTAAAATAAGGCTAGTCCGTTATCAACTTGAAAAAGTGGCACCGAGTCGGTGC	CATCCCGGCCATCTATGGGGCTGAGTG	TTTTTTT	CCCCTGGCCCACTCAGCCCCATAGATGGCCGTGATGAAGC
	TGCTTTCCGAACTCTGGTGG	GTTTTAGAGCTAGAAATAGCAAGTTAAAATAAGGCTAGTCCGTTATCAACTTGAAAAAGTGGCACCGAGTCGGTGC	GCAGCCATCCCCCACCAGAGTTCGGAA	TTTTTTT	GTGCCTGCTTTCCGAACTCTGGTGGGGGATGACTGCCCAC
	ACAACAAGCTTCAGTTCTAC	GTTTTAGAGCTAGAAATAGCAAGTTAAAATAAGGCTAGTCCGTTATCAACTTGAAAAAGTGGCACCGAGTCGGTGC	TTTACATCCCTGTAGAACTGAAGCTTG	TTTTTTT	AAGTCACAACAAGCTTCAGTTCTACAGGGATATAAAAATA
	TGGACGAAGTAGAGTCCTAG	GTTTTAGAGCTAGAAATAGCAAGTTAAAATAAGGCTAGTCCGTTATCAACTTGAAAAAGTGGCACCGAGTCGGTGC	CCTCCGTGCCTCTAGGACTCTACTTCG	TTTTTTT	CGCAGTGGACGAAGTAGAGTCCTAGAGGCACTGAGGCAGT
	TCGGAGTCAGTGGTCAACAA	GTTTTAGAGCTAGAAATAGCAAGTTAAAATAAGGCTAGTCCGTTATCAACTTGAAAAAGTGGCACCGAGTCGGTGC	CAGCCGCTCCATTGTTGACCACTGACT	TTTTTTT	GAGTGTCGGAGTCAGTGGTCAACAATGGAGCTGCTGCAGG
	TTGACCCATGAAACTGGCCT	GTTTTAGAGCTAGAAATAGCAAGTTAAAATAAGGCTAGTCCGTTATCAACTTGAAAAAGTGGCACCGAGTCGGTGC	GCAACATTCCAAGGCCAGTTTCATGGG	TTTTTTT	CTGTGTTGACCCATGAAACTGGCCTTGGAATTTTGCTCTT
Mutiple point mutation	GGACCTGCAAAATCCTGACC	GTTTTAGAGCTAGAAATAGCAAGTTAAAATAAGGCTAGTCCGTTATCAACTTGAAAAAGTGGCACCGAGTCGGTGC	GAGTTACACCCGGGCAGGATTTTGCAG	TTTTTTT	GCAGTGGACCTGCAAAATCCTGACCTGGTGTCACTCCTGT
	GGAGCAGCGGATGATGATCA	GTTTTAGAGCTAGAAATAGCAAGTTAAAATAAGGCTAGTCCGTTATCAACTTGAAAAAGTGGCACCGAGTCGGTGC	CATCCGCGCCATGCTCATCATCCGCTG	TTTTTTT	ACAGAGGAGCAGCGGATGATGATCAGGGAGCTGATGGACG
	CTGCAAGGTTACCAAACATA	GTTTTAGAGCTAGAAATAGCAAGTTAAAATAAGGCTAGTCCGTTATCAACTTGAAAAAGTGGCACCGAGTCGGTGC	GAAATTGGCCCTAGGTTTGGTAACCTT	TTTTTTT	GCAGCCTGCAAGGTTACCAAACATATGGCCACTTTCCTAG
	GGCCCATGCACAGTCGCGGC	GTTTTAGAGCTAGAAATAGCAAGTTAAAATAAGGCTAGTCCGTTATCAACTTGAAAAAGTGGCACCGAGTCGGTGC	CCCGCACGCGCGCTGCGACTGTGCATG	TTTTTTT	CCCGGGGCCCATGCACAGTCGCGGCGGGCGGGCGGGTCGT
	GTCGGCCCACAGATCGGCGG	GTTTTAGAGCTAGAAATAGCAAGTTAAAATAAGGCTAGTCCGTTATCAACTTGAAAAAGTGGCACCGAGTCGGTGC	GCTGTGGCGCGCGGCCGATCTGTGGGC	TTTTTTT	TCCACGTCGGCCCACAGATCGGCGGCGGGCCCCAGCGGCT
	GGTGGACAAGGTCCTCCAGA	GTTTTAGAGCTAGAAATAGCAAGTTAAAATAAGGCTAGTCCGTTATCAACTTGAAAAAGTGGCACCGAGTCGGTGC	GGTTGATGACTCCTGGAGGACCTTGTC	TTTTTTT	GTCATGGTGGACAAGGTCCTCCAGAAGGCATGAACCAGCA
	CATCGACCGATACCTGGCTG	GTTTTAGAGCTAGAAATAGCAAGTTAAAATAAGGCTAGTCCGTTATCAACTTGAAAAAGTGGCACCGAGTCGGTGC	GGGGTCCACTATAGCCAGGTATCGGTC	TTTTTTT	ATGAGCATCGACCGATACCTGGCTGTGGTCCACCCCATCA
	CTTCCACTGAGGACCAGCCA	GTTTTAGAGCTAGAAATAGCAAGTTAAAATAAGGCTAGTCCGTTATCAACTTGAAAAAGTGGCACCGAGTCGGTGC	TCCAATTGCCATCCCTGGTCCTCAGTG	TTTTTTT	AACTTCTTCCACTGAGGACCAGCCATGGTAAGTGGATAAT
	CCGGCAAATGAGAAACACAG	GTTTTAGAGCTAGAAATAGCAAGTTAAAATAAGGCTAGTCCGTTATCAACTTGAAAAAGTGGCACCGAGTCGGTGC	GCTGCCGACGCCTTTGTTTCTCATTTG	TTTTTTT	CACACCCGGCAAATGAGAAACACAGTGGCCGGCAGCAGGG
	GGCCCAGGCGCGGCGCTGCG	GTTTTAGAGCTAGAAATAGCAAGTTAAAATAAGGCTAGTCCGTTATCAACTTGAAAAAGTGGCACCGAGTCGGTGC	GGCGTTCGCCGCGAAGCGCCGCGCCTG	TTTTTTT	ACGGTGGCCCAGGCGCGGCGCTGCGAGGCGACCGCCGGGC
	TTTGATGCAGCTTGGCTGTC	GTTTTAGAGCTAGAAATAGCAAGTTAAAATAAGGCTAGTCCGTTATCAACTTGAAAAAGTGGCACCGAGTCGGTGC	TACTGAACCCATGGAGCCAAGCTGCAT	TTTTTTT	TACCGTTTGATGCAGCTTGGCTGTCTGGAGTCAGTAGCCA
	GCCCTCCCAGTGTGCAAATA	GTTTTAGAGCTAGAAATAGCAAGTTAAAATAAGGCTAGTCCGTTATCAACTTGAAAAAGTGGCACCGAGTCGGTGC	ACAGGAAACCGGATTTGCACACTGGGA	TTTTTTT	GTCACGCCCTCCCAGTGTGCAAATAAGGGCTGCTGTTTCG
	CTTCCAGAGGAGGTTCCCTG	GTTTTAGAGCTAGAAATAGCAAGTTAAAATAAGGCTAGTCCGTTATCAACTTGAAAAAGTGGCACCGAGTCGGTGC	CCCATTCCGCTCAGGGAACCTCCTCTG	TTTTTTT	AGTTCCTTCCAGAGGAGGTTCCCTGAGGTATCTGGGTATT
	TTACAAGAAAGCATTGGCAA	GTTTTAGAGCTAGAAATAGCAAGTTAAAATAAGGCTAGTCCGTTATCAACTTGAAAAAGTGGCACCGAGTCGGTGC	CAAAACAACCCGCGCCAATGCTTTCTT	TTTTTTT	TTGTGTTACAAGAAAGCATTGGCAAAGGTCGATTTGGAGA
	AACCCACTGGAAGCCGCGCA	GTTTTAGAGCTAGAAATAGCAAGTTAAAATAAGGCTAGTCCGTTATCAACTTGAAAAAGTGGCACCGAGTCGGTGC	CCTCGGCGGGGTGCGCGGCTTCCAGTG	TTTTTTT	CCCGTAACCCACTGGAAGCCGCGCAGGGGCCCGAGGCGCT
	CCGTGCAGGTGGTCACGCAC	GTTTTAGAGCTAGAAATAGCAAGTTAAAATAAGGCTAGTCCGTTATCAACTTGAAAAAGTGGCACCGAGTCGGTGC	CCCATCAAGCCGTACGTGACCACCTGC	TTTTTTT	CTTCCCCGTGCAGGTGGTCACGCACGGGCTGCTGGGCATC
	GAGGCTCCACCACTTAAAGA	GTTTTAGAGCTAGAAATAGCAAGTTAAAATAAGGCTAGTCCGTTATCAACTTGAAAAAGTGGCACCGAGTCGGTGC	TTACTTTGACATGTTTAAGTGGTGGAG	TTTTTTT	AAGTGGAGGCTCCACCACTTAAAGAAGGCCAGGTAATTGT
	TCACAGTGCAAGTGGGTCAT	GTTTTAGAGCTAGAAATAGCAAGTTAAAATAAGGCTAGTCCGTTATCAACTTGAAAAAGTGGCACCGAGTCGGTGC	GGATGGGTCACGTCACCCACTTGCACT	TTTTTTT	AACACTCACAGTGCAAGTGGGTCATGGGTTCCATCCTCCT
	TCGGAGTCAGTGGTCAACAA	GTTTTAGAGCTAGAAATAGCAAGTTAAAATAAGGCTAGTCCGTTATCAACTTGAAAAAGTGGCACCGAGTCGGTGC	CAGCCGCTCCCTTTTTGACCACTGACT	TTTTTTT	GAGTGTCGGAGTCAGTGGTCAACAATGGAGCTGCTGCAGG
	AGTGATAGTATTGTAGTGGT	GTTTTAGAGCTAGAAATAGCAAGTTAAAATAAGGCTAGTCCGTTATCAACTTGAAAAAGTGGCACCGAGTCGGTGC	ACATTCCTCCGACAACTACAATACTAT	TTTTTTT	CAATCAGTGATAGTATTGTAGTGGTAGGAGGCATGTGTAA
Insertion
+1 A ins	AATCCAGAGAGTGGCTGAAG	GTTTTAGAGCTAGAAATAGCAAGTTAAAATAAGGCTAGTCCGTTATCAACTTGAAAAAGTGGCACCGAGTCGGTGC	GCATTGGCCACTTTCAGCCACTCTCTG	TTTTTTT	GAGGAAATCCAGAGAGTGGCTGAAGTGGCCAATGCAGTGG
	GAAAGGCCAGACACTAGCCC	GTTTTAGAGCTAGAAATAGCAAGTTAAAATAAGGCTAGTCCGTTATCAACTTGAAAAAGTGGCACCGAGTCGGTGC	CTGCACCTGGTGGTCTAGTGTCTGGCC	TTTTTTT	GTGAAGAAAGGCCAGACACTAGCCCTGGTGGGCAGCAGTG
	GATCCACAGCAAAAATCCCA	GTTTTAGAGCTAGAAATAGCAAGTTAAAATAAGGCTAGTCCGTTATCAACTTGAAAAAGTGGCACCGAGTCGGTGC	TTCCAGGCCTTGGTGATTTTTGCTGTG	TTTTTTT	CAGACGATCCACAGCAAAAATCCCAAGGCCTGGAAGAGAA
	AAGGGGCAGATCCTGGTTAA	GTTTTAGAGCTAGAAATAGCAAGTTAAAATAAGGCTAGTCCGTTATCAACTTGAAAAAGTGGCACCGAGTCGGTGC	TGGCCTTCCATTATACCAGGATCTGCC	TTTTTTT	GAATGAAGGGGCAGATCCTGGTTAATGGAAGGCCACGGGA
+1 T ins	CCCCAAAAAGTGAATATCAA	GTTTTAGAGCTAGAAATAGCAAGTTAAAATAAGGCTAGTCCGTTATCAACTTGAAAAAGTGGCACCGAGTCGGTGC	AGCTCCTCCATTGAATATTCACTTTTT	TTTTTTT	TTGATCCCCAAAAAGTGAATATCAATGGAGGAGCTGTTTC
	GAACAATGCCAGATCCTTTT	GTTTTAGAGCTAGAAATAGCAAGTTAAAATAAGGCTAGTCCGTTATCAACTTGAAAAAGTGGCACCGAGTCGGTGC	CAATGGCCCAAAAAAGGATCTGGCATT	TTTTTTT	CTGATGAACAATGCCAGATCCTTTTTGGGCCATTGGCTTC
	GAGCATCCAAACGTGGGACG	GTTTTAGAGCTAGAAATAGCAAGTTAAAATAAGGCTAGTCCGTTATCAACTTGAAAAAGTGGCACCGAGTCGGTGC	TGCAGCACCCCGTACCCACGTTTGGAT	TTTTTTT	AATGCGAGCATCCAAACGTGGGACGGGGTGCTGCAAGGGG
	GATACAGGAGCAATTTAAGA	GTTTTAGAGCTAGAAATAGCAAGTTAAAATAAGGCTAGTCCGTTATCAACTTGAAAAAGTGGCACCGAGTCGGTGC	TTCTTCCCCTTCTATAAATTGCTCCTG	TTTTTTT	TCAATGATACAGGAGCAATTTAAGAAGGGGAAGAACCCCA
+1 C ins	ATTGTTCCAGCCAAACATAG	GTTTTAGAGCTAGAAATAGCAAGTTAAAATAAGGCTAGTCCGTTATCAACTTGAAAAAGTGGCACCGAGTCGGTGC	GGACTGACCCCTAGTGTTTGGCTGGAA	TTTTTTT	CTCAGATTGTTCCAGCCAAACATAGGGGTCAGTCCCACCA
	GGCAGCCCAACTGGGTGGCA	GTTTTAGAGCTAGAAATAGCAAGTTAAAATAAGGCTAGTCCGTTATCAACTTGAAAAAGTGGCACCGAGTCGGTGC	ACCCGGGCCTTGCGCACCCAGTTGGGC	TTTTTTT	GGAAGGGCAGCCCAACTGGGTGGCAAGGCCCGGGTCCCAG
	GATGCAAATACCTGATGAAG	GTTTTAGAGCTAGAAATAGCAAGTTAAAATAAGGCTAGTCCGTTATCAACTTGAAAAAGTGGCACCGAGTCGGTGC	ACAATGCCCTCTTGCATCAGGTATTTG	TTTTTTT	AAATTGATGCAAATACCTGATGAAGAGGGCATTGTTATTG
	GCACAGGTTGCCTTCCAGAG	GTTTTAGAGCTAGAAATAGCAAGTTAAAATAAGGCTAGTCCGTTATCAACTTGAAAAAGTGGCACCGAGTCGGTGC	TGGCGAGCCCCTCGTGGAAGGCAACCT	TTTTTTT	AGGCTGCACAGGTTGCCTTCCAGAGGGGCTCGCCATGGCG
+1 G ins	GAAGGACAAAAGATAGCTTT	GTTTTAGAGCTAGAAATAGCAAGTTAAAATAAGGCTAGTCCGTTATCAACTTGAAAAAGTGGCACCGAGTCGGTGC	CTCCCCACCAAAACGCTATCTTTTGTC	TTTTTTT	TGCTTGAAGGACAAAAGATAGCTTTTGGTGGGGAGACTGA
	ACCCCAGGCAGCCAGTGCAC	GTTTTAGAGCTAGAAATAGCAAGTTAAAATAAGGCTAGTCCGTTATCAACTTGAAAAAGTGGCACCGAGTCGGTGC	CTGCAGGCCAGTGCCACTGGCTGCCTG	TTTTTTT	TTGCCACCCCAGGCAGCCAGTGCACTGGCCTGCAGGGCCC
	CTGAGCCACAGCAGGCACAG	GTTTTAGAGCTAGAAATAGCAAGTTAAAATAAGGCTAGTCCGTTATCAACTTGAAAAAGTGGCACCGAGTCGGTGC	GGCCGCCCCACTGCTGCCTGCTGTGGC	TTTTTTT	GGGGGCTGAGCCACAGCAGGCACAGTGGGGCGGCCACGTA
	TGTTCAGAGGGAACTCAGAA	GTTTTAGAGCTAGAAATAGCAAGTTAAAATAAGGCTAGTCCGTTATCAACTTGAAAAAGTGGCACCGAGTCGGTGC	CTTCCTCCCCTTCCTGAGTTCCCTCTG	TTTTTTT	AAGAATGTTCAGAGGGAACTCAGAAGGGGAGGAAGGAGAA
+5 A ins	CCCCAAGAAGAGGAAGGATC	GTTTTAGAGCTAGAAATAGCAAGTTAAAATAAGGCTAGTCCGTTATCAACTTGAAAAAGTGGCACCGAGTCGGTGC	CCCACCCCCTTGATCCTTCCTCTTCTT	TTTTTTT	TGCTACCCCAAGAAGAGGAAGGATCAGGGGGTGGGCAACT
	CCAGCCAGTGCTCCCCAGCT	GTTTTAGAGCTAGAAATAGCAAGTTAAAATAAGGCTAGTCCGTTATCAACTTGAAAAAGTGGCACCGAGTCGGTGC	TCGGAGACCTCAGCTGGGGAGCACTGG	TTTTTTT	ATTGCCCAGCCAGTGCTCCCCAGCTGGGTCTCCGAAGCCC
	CCCAGCCAGTATTCTCCGTC	GTTTTAGAGCTAGAAATAGCAAGTTAAAATAAGGCTAGTCCGTTATCAACTTGAAAAAGTGGCACCGAGTCGGTGC	TGGGCGGCCTAGACGGAGAATACTGGC	TTTTTTT	CAAGGCCCAGCCAGTATTCTCCGTCTGGCCGCCCAAAGCC
	GTGCAGTGGGACCGAGGCTC	GTTTTAGAGCTAGAAATAGCAAGTTAAAATAAGGCTAGTCCGTTATCAACTTGAAAAAGTGGCACCGAGTCGGTGC	GAGCCGGCCTTGAGCCTCGGTCCCACT	TTTTTTT	CCTCTGTGCAGTGGGACCGAGGCTCAGGCCGGCTCCAGGT
+5 T ins	ATCCACAGAGGTGGGTATTG	GTTTTAGAGCTAGAAATAGCAAGTTAAAATAAGGCTAGTCCGTTATCAACTTGAAAAAGTGGCACCGAGTCGGTGC	TCACTGGCCAACAATACCCACCTCTGT	TTTTTTT	ACATCATCCACAGAGGTGGGTATTGTGGCCAGTGAGCTTC
	TGGGCAGGCACATATTCATG	GTTTTAGAGCTAGAAATAGCAAGTTAAAATAAGGCTAGTCCGTTATCAACTTGAAAAAGTGGCACCGAGTCGGTGC	ACTCCTACCAACATGAATATGTGCCTG	TTTTTTT	AGCAATGGGCAGGCACATATTCATGTGGTAGGAGTAAAAC
	ATCCACTGGTCCAGCTGCAG	GTTTTAGAGCTAGAAATAGCAAGTTAAAATAAGGCTAGTCCGTTATCAACTTGAAAAAGTGGCACCGAGTCGGTGC	CTGCTCTCCAACTGCAGCTGGACCAGT	TTTTTTT	ACCACATCCACTGGTCCAGCTGCAGTGGAGAGCAGCTGAA
	GTTCACCCAGAGCATCTGCA	GTTTTAGAGCTAGAAATAGCAAGTTAAAATAAGGCTAGTCCGTTATCAACTTGAAAAAGTGGCACCGAGTCGGTGC	CTGAAGGCCAGTGCAGATGCTCTGGGT	TTTTTTT	ATGAGGTTCACCCAGAGCATCTGCACGGCCTTCAGAGGGG
+5 C ins	CCATCCAGTTTGCACTCAGA	GTTTTAGAGCTAGAAATAGCAAGTTAAAATAAGGCTAGTCCGTTATCAACTTGAAAAAGTGGCACCGAGTCGGTGC	CCGTGCCCCGTTCTGAGTGCAAACTGG	TTTTTTT	TGACTCCATCCAGTTTGCACTCAGAAGGGGCACGGAACAC
	GGCACAGCCAGTCGGGGCCG	GTTTTAGAGCTAGAAATAGCAAGTTAAAATAAGGCTAGTCCGTTATCAACTTGAAAAAGTGGCACCGAGTCGGTGC	ACCGCTTCCGGCGGCCCCGACTGGCTG	TTTTTTT	CACGCGGCACAGCCAGTCGGGGCCGCGGAAGCGGTAGGTG
	AGACCTCGAAAGACCATCCG	GTTTTAGAGCTAGAAATAGCAAGTTAAAATAAGGCTAGTCCGTTATCAACTTGAAAAAGTGGCACCGAGTCGGTGC	GTGCTTGCCGCCGGATGGTCTTTCGAG	TTTTTTT	GATTGAGACCTCGAAAGACCATCCGGGGCAAGCACAGCGT
	CTGGAGTCAGTTTAGTGATG	GTTTTAGAGCTAGAAATAGCAAGTTAAAATAAGGCTAGTCCGTTATCAACTTGAAAAAGTGGCACCGAGTCGGTGC	TTCTCTTCCGACATCACTAAACTGACT	TTTTTTT	TACAGCTGGAGTCAGTTTAGTGATGTGGAAGAGAACAGGA
+5 G ins	TTTCCAAGCGTTAGACATCA	GTTTTAGAGCTAGAAATAGCAAGTTAAAATAAGGCTAGTCCGTTATCAACTTGAAAAAGTGGCACCGAGTCGGTGC	AAACCTTCCCCTGATGTCTAACGCTTG	TTTTTTT	ATCTCTTTCCAAGCGTTAGACATCAGGGAAGGTTTTGAGG
	CTCATCCCAGCCCTCTGACG	GTTTTAGAGCTAGAAATAGCAAGTTAAAATAAGGCTAGTCCGTTATCAACTTGAAAAAGTGGCACCGAGTCGGTGC	CTCAGGACCCTCGTCAGAGGGCTGGGA	TTTTTTT	CGCCCCTCATCCCAGCCCTCTGACGAGGTCCTGAGCGAGT
	ACACCAGCCTGTTGCCGTCC	GTTTTAGAGCTAGAAATAGCAAGTTAAAATAAGGCTAGTCCGTTATCAACTTGAAAAAGTGGCACCGAGTCGGTGC	CATTCTCCCCAGGACGGCAACAGGCTG	TTTTTTT	CAGACACACCAGCCTGTTGCCGTCCTGGGAGAATGCGCCA
	GGCCCAAGCCACCATCCGCA	GTTTTAGAGCTAGAAATAGCAAGTTAAAATAAGGCTAGTCCGTTATCAACTTGAAAAAGTGGCACCGAGTCGGTGC	CTGGTGTCCCATGCGGATGGTGGCTTG	TTTTTTT	ACTGAGGCCCAAGCCACCATCCGCATGGACACCAGTGCAA
+10 A ins	CCTTCTGCAGCTGGCTGCGG	GTTTTAGAGCTAGAAATAGCAAGTTAAAATAAGGCTAGTCCGTTATCAACTTGAAAAAGTGGCACCGAGTCGGTGC	ACGTTTCACCTCCGCAGCCAGCTGCAG	TTTTTTT	GGTGGCCTTCTGCAGCTGGCTGCGGAGGTGAACGTGACAT
	GGTTATCCAGCGGTTGAGTC	GTTTTAGAGCTAGAAATAGCAAGTTAAAATAAGGCTAGTCCGTTATCAACTTGAAAAAGTGGCACCGAGTCGGTGC	CTCCTTCACCAGACTCAACCGCTGGAT	TTTTTTT	GAACTGGTTATCCAGCGGTTGAGTCTGGTGAGGAGTCTTT
	ACCCATATGGTCATCTCCTT	GTTTTAGAGCTAGAAATAGCAAGTTAAAATAAGGCTAGTCCGTTATCAACTTGAAAAAGTGGCACCGAGTCGGTGC	GGGATCTTCCGAAGGAGATGACCATAT	TTTTTTT	GATCTACCCATATGGTCATCTCCTTCGGAAGTCCCAGGTG
	GTAGAGGCCACAGGAAGCCC	GTTTTAGAGCTAGAAATAGCAAGTTAAAATAAGGCTAGTCCGTTATCAACTTGAAAAAGTGGCACCGAGTCGGTGC	GGCTTGGTCCTGGGCTTCCTGTGGCCT	TTTTTTT	CGTGAGTAGAGGCCACAGGAAGCCCAGGACCAGCCGGACG
+10 T ins	CAGTGTCCAGGCTGCCCCAC	GTTTTAGAGCTAGAAATAGCAAGTTAAAATAAGGCTAGTCCGTTATCAACTTGAAAAAGTGGCACCGAGTCGGTGC	CAGGATGGCCTGTGGGGCAGCCTGGAC	TTTTTTT	AAGGCCAGTGTCCAGGCTGCCCCACAGGCCACCTGCACCC
	GAGCGCAGGACCGGGCGCCC	GTTTTAGAGCTAGAAATAGCAAGTTAAAATAAGGCTAGTCCGTTATCAACTTGAAAAAGTGGCACCGAGTCGGTGC	GGCGAGTGCCGGGGCGCCCGGTCCTGC	TTTTTTT	CATTCGAGCGCAGGACCGGGCGCCCCGGCACCGCCGCGCG
	TGGCCAACCCTGCAGGGTCC	GTTTTAGAGCTAGAAATAGCAAGTTAAAATAAGGCTAGTCCGTTATCAACTTGAAAAAGTGGCACCGAGTCGGTGC	TGGGAGTCCCAGGACCCTGCAGGGTTG	TTTTTTT	GCCCTTGGCCAACCCTGCAGGGTCCTGGGACCCCACAGCA
	CGGTGTCCCACTCAGGGGAC	GTTTTAGAGCTAGAAATAGCAAGTTAAAATAAGGCTAGTCCGTTATCAACTTGAAAAAGTGGCACCGAGTCGGTGC	ATGAACTTCCCGTCCCCTGAGTGGGAC	TTTTTTT	AGTGACGGTGTCCCACTCAGGGGACGGGAAGTCATAGGCA
+10 C ins	CCGGATCCAAGAGAAGCTGC	GTTTTAGAGCTAGAAATAGCAAGTTAAAATAAGGCTAGTCCGTTATCAACTTGAAAAAGTGGCACCGAGTCGGTGC	GAGTGCTTCCAGCAGCTTCTCTTGGAT	TTTTTTT	GCCGCCCGGATCCAAGAGAAGCTGCTGGAAGACTCACTGA
	GCAGGCAACTGGGCTGCGGC	GTTTTAGAGCTAGAAATAGCAAGTTAAAATAAGGCTAGTCCGTTATCAACTTGAAAAAGTGGCACCGAGTCGGTGC	GGACGTGCCCAGCCGCAGCCCAGTTGC	TTTTTTT	GGTGTGCAGGCAACTGGGCTGCGGCTGGGCAGTCCAGGCC
	AGCCAAGAATACTGTGCAGG	GTTTTAGAGCTAGAAATAGCAAGTTAAAATAAGGCTAGTCCGTTATCAACTTGAAAAAGTGGCACCGAGTCGGTGC	CTCTGAACCCACCTGCACAGTATTCTT	TTTTTTT	CAATCAGCCAAGAATACTGTGCAGGTGGGTTAGAGGCTGC
+10 G ins	GCAGTACAGCCTCTCTTACT	GTTTTAGAGCTAGAAATAGCAAGTTAAAATAAGGCTAGTCCGTTATCAACTTGAAAAAGTGGCACCGAGTCGGTGC	GATTCCTTCCCAGTAAGAGAGGCTGTA	TTTTTTT	CCAAAGCAGTACAGCCTCTCTTACTGGGAAGAATCATAGC
	GGAGCAGGCGTTGGTCATTG	GTTTTAGAGCTAGAAATAGCAAGTTAAAATAAGGCTAGTCCGTTATCAACTTGAAAAAGTGGCACCGAGTCGGTGC	AGCTCGCTCCTCAATGACCAACGCCTG	TTTTTTT	CTGCTGGAGCAGGCGTTGGTCATTGAGGAGCAGCTCCGGA
	TGGACCAGCTCCTTCACTAC	GTTTTAGAGCTAGAAATAGCAAGTTAAAATAAGGCTAGTCCGTTATCAACTTGAAAAAGTGGCACCGAGTCGGTGC	ACTTCCTTCCTGTAGTGAAGGAGCTGG	TTTTTTT	CCAACTGGACCAGCTCCTTCACTACAGGAAGAAGTCAGCT
	TGACCAGACAGTCCTGACAG	GTTTTAGAGCTAGAAATAGCAAGTTAAAATAAGGCTAGTCCGTTATCAACTTGAAAAAGTGGCACCGAGTCGGTGC	TTCTCCGTCCTCTGTCAGGACTGTCTG	TTTTTTT	AGGGCTGACCAGACAGTCCTGACAGAGGACGAGAAAAAAG
+1 8bp ins	AGGGGCAGAGGCACCGGCAG	GTTTTAGAGCTAGAAATAGCAAGTTAAAATAAGGCTAGTCCGTTATCAACTTGAAAAAGTGGCACCGAGTCGGTGC	AGGTCCCCTGGTAAGCTTCCGGTGCCTCTGC	TTTTTTT	GTTTGAGGGGCAGAGGCACCGGCAGGGGACCTGGACGGCT
	GGTGCCAGAGCACCGTGCAC	GTTTTAGAGCTAGAAATAGCAAGTTAAAATAAGGCTAGTCCGTTATCAACTTGAAAAAGTGGCACCGAGTCGGTGC	CGTGCCTGTGGTAAGCTTCACGGTGCTCTGG	TTTTTTT	AGGGAGGTGCCAGAGCACCGTGCACAGGCACGCTAACATC
	AGAGCGAGGTCCCCGAGTGA	GTTTTAGAGCTAGAAATAGCAAGTTAAAATAAGGCTAGTCCGTTATCAACTTGAAAAAGTGGCACCGAGTCGGTGC	ACTACCATCAGTAAGCTTCTCGGGGACCTCG	TTTTTTT	GAAGAAGAGCGAGGTCCCCGAGTGATGGTAGTGGGCCCCA
	GGACAGTCAGTTTATGATAC	GTTTTAGAGCTAGAAATAGCAAGTTAAAATAAGGCTAGTCCGTTATCAACTTGAAAAAGTGGCACCGAGTCGGTGC	TTGGCCAGTAGTAAGCTTTCATAAACTGACT	TTTTTTT	GGGGAGGACAGTCAGTTTATGATACTGGCCAAGAAAGTTA
	AGTGCCAGTGCTGGTCATTG	GTTTTAGAGCTAGAAATAGCAAGTTAAAATAAGGCTAGTCCGTTATCAACTTGAAAAAGTGGCACCGAGTCGGTGC	GAGTCCTCAATTGAGACCTGACCAGCACTGG	TTTTTTT	CACATAGTGCCAGTGCTGGTCATTGAGGACTCCGCCTGCG
	CCAGCAGCTGCAGCGCATGC	GTTTTAGAGCTAGAAATAGCAAGTTAAAATAAGGCTAGTCCGTTATCAACTTGAAAAAGTGGCACCGAGTCGGTGC	ATGTCCAGCATTGAGACCTGCGCTGCAGCTG	TTTTTTT	AAAGCCCAGCAGCTGCAGCGCATGCTGGACATGAAGGTGA
	TCTTCCAGGGGGACCGCACC	GTTTTAGAGCTAGAAATAGCAAGTTAAAATAAGGCTAGTCCGTTATCAACTTGAAAAAGTGGCACCGAGTCGGTGC	ACGACCTGGTTTGAGACCGCGGTCCCCCTGG	TTTTTTT	CTGCGTCTTCCAGGGGGACCGCACCAGGTCGTAGGGGTAC
	TTCTTCCGAGTCCATGAACC	GTTTTAGAGCTAGAAATAGCAAGTTAAAATAAGGCTAGTCCGTTATCAACTTGAAAAAGTGGCACCGAGTCGGTGC	ATTTCCTGGTTTGAGACCTCATGGACTCGGA	TTTTTTT	TGATCTTCTTCCGAGTCCATGAACCAGGAAATGGATTCAC
	AATTCGAGGCCGGGCAGCCC	GTTTTAGAGCTAGAAATAGCAAGTTAAAATAAGGCTAGTCCGTTATCAACTTGAAAAAGTGGCACCGAGTCGGTGC	ATGACCCGGGTTCTTTGGCTGCCCGGCCTCG	TTTTTTT	GGTGCAATTCGAGGCCGGGCAGCCCGGGTCATTCACGTAG
	CTGTATCCAGAAAATCTATC	GTTTTAGAGCTAGAAATAGCAAGTTAAAATAAGGCTAGTCCGTTATCAACTTGAAAAAGTGGCACCGAGTCGGTGC	AGTTCCTGATTTCTTTGGAGATTTTCTGGAT	TTTTTTT	GACAACTGTATCCAGAAAATCTATCAGGAACTGGCCTTCA
	GGCTCACCAGTGCGATTTCA	GTTTTAGAGCTAGAAATAGCAAGTTAAAATAAGGCTAGTCCGTTATCAACTTGAAAAAGTGGCACCGAGTCGGTGC	TTGGCCCTGATTCTTTGGAATCGCACTGGTG	TTTTTTT	ATCCTGGCTCACCAGTGCGATTTCAGGGCCAACCCAAATG
	TCCGCAGCCAGCGCTCAGGC	GTTTTAGAGCTAGAAATAGCAAGTTAAAATAAGGCTAGTCCGTTATCAACTTGAAAAAGTGGCACCGAGTCGGTGC	AGTTCCGGCCTTCTTTGGTGAGCGCTGGCTG	TTTTTTT	TCCTTTCCGCAGCCAGCGCTCAGGCCGGAACTCCTTGGCC
	AAACAGGCGTGTCTGCCCTC	GTTTTAGAGCTAGAAATAGCAAGTTAAAATAAGGCTAGTCCGTTATCAACTTGAAAAAGTGGCACCGAGTCGGTGC	CCCGCCAGAGCAATTCCAGGCAGACACGCCT	TTTTTTT	ATTCGAAACAGGCGTGTCTGCCCTCTGGCGGGATACCTTC
	TGCAATTCAGTGTGATGTGA	GTTTTAGAGCTAGAAATAGCAAGTTAAAATAAGGCTAGTCCGTTATCAACTTGAAAAAGTGGCACCGAGTCGGTGC	GCAGTTCTCACAATTCCACATCACACTGAAT	TTTTTTT	GTAACTGCAATTCAGTGTGATGTGAGAACTGCCACAAGGG
	CCTGCCGCCAGCCCACCACT	GTTTTAGAGCTAGAAATAGCAAGTTAAAATAAGGCTAGTCCGTTATCAACTTGAAAAAGTGGCACCGAGTCGGTGC	ACCGCCCAGTCAATTCCAGGTGGGCTGGCGG	TTTTTTT	CAGCTCCTGCCGCCAGCCCACCACTGGGCGGTCCAGGCGT
	TACCAGCGCTTAGAATTCCT	GTTTTAGAGCTAGAAATAGCAAGTTAAAATAAGGCTAGTCCGTTATCAACTTGAAAAAGTGGCACCGAGTCGGTGC	ATCTCCCAGGCAATTCCAAATTCTAAGCGCT	TTTTTTT	ATTGTTACCAGCGCTTAGAATTCCTGGGAGATGCGATTTT
+5 8bp ins	GTACTGCAGCAAGGTGCACC	GTTTTAGAGCTAGAAATAGCAAGTTAAAATAAGGCTAGTCCGTTATCAACTTGAAAAAGTGGCACCGAGTCGGTGC	GAGCGCAGCCGTAAGCTTGGGTGCACCTTGCTGCA	TTTTTTT	CGAGGGTACTGCAGCAAGGTGCACCCGGCTGCGCTCTGGT
	GGACCAACACCAGGCTGGGA	GTTTTAGAGCTAGAAATAGCAAGTTAAAATAAGGCTAGTCCGTTATCAACTTGAAAAAGTGGCACCGAGTCGGTGC	AGCAATGTCCGTAAGCTTTTCCCAGCCTGGTGTTG	TTTTTTT	CAGCGGGACCAACACCAGGCTGGGAAGGACATTGCTGGGC
	CGCTCAGACCGTGTCTCAGA	GTTTTAGAGCTAGAAATAGCAAGTTAAAATAAGGCTAGTCCGTTATCAACTTGAAAAAGTGGCACCGAGTCGGTGC	GGAGGCCGCCGTAAGCTTGTCTGAGACACGGTCTG	TTTTTTT	CTGCACGCTCAGACCGTGTCTCAGACGGCGGCCTCCTCAC
	CCCCGCCGACCCAGCGGCCC	GTTTTAGAGCTAGAAATAGCAAGTTAAAATAAGGCTAGTCCGTTATCAACTTGAAAAAGTGGCACCGAGTCGGTGC	AAGGCGGGCCGTAAGCTTAGGGCCGCTGGGTCGGC	TTTTTTT	GCGCGCCCCGCCGACCCAGCGGCCCTGGCCCGCCTTCCCC
	CACCTACCGAATCTCTGGAG	GTTTTAGAGCTAGAAATAGCAAGTTAAAATAAGGCTAGTCCGTTATCAACTTGAAAAAGTGGCACCGAGTCGGTGC	ATCGATTCCCTTGAGACCACTCCAGAGATTCGGTA	TTTTTTT	AAAATCACCTACCGAATCTCTGGAGTGGGAATCGATCAGC
	GAAATCCGACGACTACGACC	GTTTTAGAGCTAGAAATAGCAAGTTAAAATAAGGCTAGTCCGTTATCAACTTGAAAAAGTGGCACCGAGTCGGTGC	CGATGGAGCCTTGAGACCGGGTCGTAGTCGTCGGA	TTTTTTT	TTGCTGAAATCCGACGACTACGACCCGGCTCCATCGAGAC
	GCCTCGCCACCGGCTGTGTG	GTTTTAGAGCTAGAAATAGCAAGTTAAAATAAGGCTAGTCCGTTATCAACTTGAAAAAGTGGCACCGAGTCGGTGC	CCTCAATGCCTTGAGACCTCACACAGCCGGTGGCG	TTTTTTT	GGCGTGCCTCGCCACCGGCTGTGTGAGGCATTGAGGACGT
	GAGCGCGCGAGCCGCGGGCG	GTTTTAGAGCTAGAAATAGCAAGTTAAAATAAGGCTAGTCCGTTATCAACTTGAAAAAGTGGCACCGAGTCGGTGC	CTGCTCCTCCTTGAGACCGCGCCCGCGGCTCGCGC	TTTTTTT	CTCGGGAGCGCGCGAGCCGCGGGCGCGGAGGAGCAGCTGG
	TGCTCCCAGTCTGGGGATGC	GTTTTAGAGCTAGAAATAGCAAGTTAAAATAAGGCTAGTCCGTTATCAACTTGAAAAAGTGGCACCGAGTCGGTGC	CGCGCCTGCCTTCTTTGGAGCATCCCCAGACTGGG	TTTTTTT	TGCCTTGCTCCCAGTCTGGGGATGCTGGCAGGCGCGGCGT
	CTCTGCCGAGATCTGGTTTC	GTTTTAGAGCTAGAAATAGCAAGTTAAAATAAGGCTAGTCCGTTATCAACTTGAAAAAGTGGCACCGAGTCGGTGC	TGAAGAGCCCTTCTTTGGAGAAACCAGATCTCGGC	TTTTTTT	CCCACCTCTGCCGAGATCTGGTTTCTGGGCTCTTCAGCTT
	CGCAGCCACCTCACCTCCTT	GTTTTAGAGCTAGAAATAGCAAGTTAAAATAAGGCTAGTCCGTTATCAACTTGAAAAAGTGGCACCGAGTCGGTGC	GGACGGTACCTTCTTTGGCAAGGAGGTGAGGTGGC	TTTTTTT	GGGACCGCAGCCACCTCACCTCCTTGGGTACCGTCCCGGG
	AGAGCCCCAGGGAGTTGACG	GTTTTAGAGCTAGAAATAGCAAGTTAAAATAAGGCTAGTCCGTTATCAACTTGAAAAAGTGGCACCGAGTCGGTGC	AGCCTCCTCCTTCTTTGGACGTCAACTCCCTGGGG	TTTTTTT	CACCGAGAGCCCCAGGGAGTTGACGTGGAGGAGGCTTGGA
	GGAGGCCAGGAATGCAAGGA	GTTTTAGAGCTAGAAATAGCAAGTTAAAATAAGGCTAGTCCGTTATCAACTTGAAAAAGTGGCACCGAGTCGGTGC	GACACTCCCCCAATTCCAGTCCTTGCATTCCTGGC	TTTTTTT	TCGTGGGAGGCCAGGAATGCAAGGACGGGGAGTGTCCCTG
	AGGCCAGGAATGCAAGGACG	GTTTTAGAGCTAGAAATAGCAAGTTAAAATAAGGCTAGTCCGTTATCAACTTGAAAAAGTGGCACCGAGTCGGTGC	GGGACACTCCCAATTCCACCGTCCTTGCATTCCTG	TTTTTTT	GTGGGAGGCCAGGAATGCAAGGACGGGGAGTGTCCCTGGC
	CTTCAGAAAGGCATTTGGGT	GTTTTAGAGCTAGAAATAGCAAGTTAAAATAAGGCTAGTCCGTTATCAACTTGAAAAAGTGGCACCGAGTCGGTGC	ACTCAGTTCCCAATTCCAAACCCAAATGCCTTTCT	TTTTTTT	ATGACCTTCAGAAAGGCATTTGGGTTGGAACTGAGTCCCA
	GCTCTCCCAGCCCCTTGTGG	GTTTTAGAGCTAGAAATAGCAAGTTAAAATAAGGCTAGTCCGTTATCAACTTGAAAAAGTGGCACCGAGTCGGTGC	CCTCTGGGCCCAATTCCACCCACAAGGGGCTGGGA	TTTTTTT	ATCATGCTCTCCCAGCCCCTTGTGGGGGCCCAGAGGCGGC
+10 8bp ins	TGTCCCATGCCTTGATGACT	GTTTTAGAGCTAGAAATAGCAAGTTAAAATAAGGCTAGTCCGTTATCAACTTGAAAAAGTGGCACCGAGTCGGTGC	CCCTTGTAAGCTTAGGCCAAGTCATCAAGGCATGG	TTTTTTT	CCCAATGTCCCATGCCTTGATGACTTGGCCTAAGGGAAAG
	CACCAGCCAGGAAGCCCATA	GTTTTAGAGCTAGAAATAGCAAGTTAAAATAAGGCTAGTCCGTTATCAACTTGAAAAAGTGGCACCGAGTCGGTGC	GGAAAGTAAGCTTCATCCTTATGGGCTTCCTGGCT	TTTTTTT	ACCAACACCAGCCAGGAAGCCCATAAGGATGTTTCCTACC
	CTGGATCCAGGGCCCCAGGT	GTTTTAGAGCTAGAAATAGCAAGTTAAAATAAGGCTAGTCCGTTATCAACTTGAAAAAGTGGCACCGAGTCGGTGC	GTGCTGTAAGCTTCACCCAACCTGGGGCCCTGGAT	TTTTTTT	ACCTGCTGGATCCAGGGCCCCAGGTTGGGTGAGCACTCAT
	GCCTGCAGTTCGCTTGTGCC	GTTTTAGAGCTAGAAATAGCAAGTTAAAATAAGGCTAGTCCGTTATCAACTTGAAAAAGTGGCACCGAGTCGGTGC	TCGGGGTAAGCTTCTGCCGGGCACAAGCGAACTGC	TTTTTTT	GCCGGGCCTGCAGTTCGCTTGTGCCCGGCAGCCCGAGCTC
	CCAGCTGCCACCGCGGGGTC	GTTTTAGAGCTAGAAATAGCAAGTTAAAATAAGGCTAGTCCGTTATCAACTTGAAAAAGTGGCACCGAGTCGGTGC	GAGGATTGAGACCCCTCCTGACCCCGCGGTGGCAG	TTTTTTT	CGGTCCCAGCTGCCACCGCGGGGTCAGGAGGTCCTCGGGG
	GGTCCAGCCTCGTTTTTCCT	GTTTTAGAGCTAGAAATAGCAAGTTAAAATAAGGCTAGTCCGTTATCAACTTGAAAAAGTGGCACCGAGTCGGTGC	GTCGCTTGAGACCCGGCCAAGGAAAAACGAGGCTG	TTTTTTT	TTCAGGGTCCAGCCTCGTTTTTCCTTGGCCGGCGACCAGA
	GTTCTCCCAGGAGTTGGTCC	GTTTTAGAGCTAGAAATAGCAAGTTAAAATAAGGCTAGTCCGTTATCAACTTGAAAAAGTGGCACCGAGTCGGTGC	CTTCTTTGAGACCGGACCTGGACCAACTCCTGGGA	TTTTTTT	CTGAAGTTCTCCCAGGAGTTGGTCCAGGTCCAGAAGTGAG
	CCTCCTCCAGAGTGTGGTTG	GTTTTAGAGCTAGAAATAGCAAGTTAAAATAAGGCTAGTCCGTTATCAACTTGAAAAAGTGGCACCGAGTCGGTGC	TCAGATTGAGACCCCACCACAACCACACTCTGGAG	TTTTTTT	GCATTCCTCCTCCAGAGTGTGGTTGTGGTGGTCTGACAGT
	TCAAGCAAGTGCTACACAGC	GTTTTAGAGCTAGAAATAGCAAGTTAAAATAAGGCTAGTCCGTTATCAACTTGAAAAAGTGGCACCGAGTCGGTGC	TGGCGTTCTTTGGGAACCAGCTGTGTAGCACTTGC	TTTTTTT	CGACTTCAAGCAAGTGCTACACAGCTGGTTCCGCCAGCCA
	CTCATTCAAAAGACCGACAC	GTTTTAGAGCTAGAAATAGCAAGTTAAAATAAGGCTAGTCCGTTATCAACTTGAAAAAGTGGCACCGAGTCGGTGC	GCGACTTCTTTGGACCCCGGTGTCGGTCTTTTGAA	TTTTTTT	TGGTGCTCATTCAAAAGACCGACACCGGGGTGTCGCTCCA
	TCCCAGGACATTCAGGATGA	GTTTTAGAGCTAGAAATAGCAAGTTAAAATAAGGCTAGTCCGTTATCAACTTGAAAAAGTGGCACCGAGTCGGTGC	TCTCCTTCTTTGGCAGCCCTCATCCTGAATGTCCT	TTTTTTT	TGGTGTCCCAGGACATTCAGGATGAGGGCTGGGAGACCTT
	GGCTCAGCAGCCCCGGGCGC	GTTTTAGAGCTAGAAATAGCAAGTTAAAATAAGGCTAGTCCGTTATCAACTTGAAAAAGTGGCACCGAGTCGGTGC	TGGCGTTCTTTGGGCTCCTGCGCCCGGGGCTGCTG	TTTTTTT	CCCCGGGCTCAGCAGCCCCGGGCGCAGGAGCCGCCAGGCA
	TGGCTGCCACACGGTCACAT	GTTTTAGAGCTAGAAATAGCAAGTTAAAATAAGGCTAGTCCGTTATCAACTTGAAAAAGTGGCACCGAGTCGGTGC	CAATGCAATTCCAGCTCCGATGTGACCGTGTGGCA	TTTTTTT	AAGGCTGGCTGCCACACGGTCACATCGGAGCCATTGCCAA
	CACACCATGGGGCCACACTG	GTTTTAGAGCTAGAAATAGCAAGTTAAAATAAGGCTAGTCCGTTATCAACTTGAAAAAGTGGCACCGAGTCGGTGC	TCCAGCAATTCCATAGCCTCAGTGTGGCCCCATGG	TTTTTTT	GCAGTCACACCATGGGGCCACACTGAGGCTACTGGAGTCT
	GCCCTCAACCTCGAGGCCCC	GTTTTAGAGCTAGAAATAGCAAGTTAAAATAAGGCTAGTCCGTTATCAACTTGAAAAAGTGGCACCGAGTCGGTGC	TCCGCCAATTCCAGTACCTGGGGCCTCGAGGTTGA	TTTTTTT	GAGCAGCCCTCAACCTCGAGGCCCCAGGTACGCGGAAGGG
	GCCATCCAGCAACTGGCTGA	GTTTTAGAGCTAGAAATAGCAAGTTAAAATAAGGCTAGTCCGTTATCAACTTGAAAAAGTGGCACCGAGTCGGTGC	CTGTGCAATTCCAAGTCCCTCAGCCAGTTGCTGGA	TTTTTTT	CACTGGCCATCCAGCAACTGGCTGAGGGACTCACAGCTGA
+1 19bp ins	GCCGCCCAAAGGTGCCTGCA	GTTTTAGAGCTAGAAATAGCAAGTTAAAATAAGGCTAGTCCGTTATCAACTTGAAAAAGTGGCACCGAGTCGGTGC	CAGCCCCTGCCTTTTTTGTACAAACTTGTCCCCAGGCACCTTTGGG	TTTTTTT	GGGCAGCCGCCCAAAGGTGCCTGCAGGGGCTGTGGGGAAG
	AAGACTCGACTTCGAGCCAT	GTTTTAGAGCTAGAAATAGCAAGTTAAAATAAGGCTAGTCCGTTATCAACTTGAAAAAGTGGCACCGAGTCGGTGC	TTTTCCCATGCTTTTTTGTACAAACTTGTCCCCGCTCGAAGTCGAG	TTTTTTT	AACAAAAGACTCGACTTCGAGCCATGGGAAAAGGGAACCT
	GTACCAGAGGCGCCACACGG	GTTTTAGAGCTAGAAATAGCAAGTTAAAATAAGGCTAGTCCGTTATCAACTTGAAAAAGTGGCACCGAGTCGGTGC	ATGCCCGCCGCTTTTTTGTACAAACTTGTCCCCTGTGGCGCCTCTG	TTTTTTT	GCGCTGTACCAGAGGCGCCACACGGCGGGCATGCTGGCGC
	ACAACAAGTAAATCCCACAA	GTTTTAGAGCTAGAAATAGCAAGTTAAAATAAGGCTAGTCCGTTATCAACTTGAAAAAGTGGCACCGAGTCGGTGC	AAGGCCTTTGTAGCATACATTATACGAAGTTATTGGGATTTACTTG	TTTTTTT	GCTGGACAACAAGTAAATCCCACAAAGGCCTTATGCAGTG
	GCCACTCAGTGTATTTCAGA	GTTTTAGAGCTAGAAATAGCAAGTTAAAATAAGGCTAGTCCGTTATCAACTTGAAAAAGTGGCACCGAGTCGGTGC	CTTGCCGTCTTAGCATACATTATACGAAGTTATGAAATACACTGAG	TTTTTTT	AGCCTGCCACTCAGTGTATTTCAGACGGCAAGGTGAGCCC
	CCCTGCAGGCCCGACTGGAC	GTTTTAGAGCTAGAAATAGCAAGTTAAAATAAGGCTAGTCCGTTATCAACTTGAAAAAGTGGCACCGAGTCGGTGC	GCAGCCGGTCTAGCATACATTATACGAAGTTATCAGTCGGGCCTGC	TTTTTTT	GGGCACCCTGCAGGCCCGACTGGACCGGCTGCTGCGCCGG
+5 19bp ins	CCATGCAGAAGGACTCCCAC	GTTTTAGAGCTAGAAATAGCAAGTTAAAATAAGGCTAGTCCGTTATCAACTTGAAAAAGTGGCACCGAGTCGGTGC	GCCCGCTTCCTTTGTACAAACTTGTCCCCAGTGGGAGTCCTTCTGC	TTTTTTT	CATCGCCATGCAGAAGGACTCCCACTGGAAGCGGGCCATA
	CCTCTCCCAGCATCTCAACA	GTTTTAGAGCTAGAAATAGCAAGTTAAAATAAGGCTAGTCCGTTATCAACTTGAAAAAGTGGCACCGAGTCGGTGC	AGGGGTGCCCTTTGTACAAACTTGTCCCCTTGTTGAGATGCTGGGA	TTTTTTT	TCGCACCTCTCCCAGCATCTCAACAAGGGCACCCCTATGA
	CAAACAGTTGGGTTTTATCA	GTTTTAGAGCTAGAAATAGCAAGTTAAAATAAGGCTAGTCCGTTATCAACTTGAAAAAGTGGCACCGAGTCGGTGC	GAAGGCTGCCTTTGTACAAACTTGTCCCCATGATAAAACCCAACTG	TTTTTTT	GCCGCCAAACAGTTGGGTTTTATCATGGCAGCCTTCATCC
	ATCCAACACAGCACTATCAT	GTTTTAGAGCTAGAAATAGCAAGTTAAAATAAGGCTAGTCCGTTATCAACTTGAAAAAGTGGCACCGAGTCGGTGC	GAGAAAACCCATACATTATACGAAGTTATGATGATAGTGCTGTGTT	TTTTTTT	CTCTTATCCAACACAGCACTATCATCGGGTTTTCTCAGGT
	CTCGTGCCAGTCCACCTGCA	GTTTTAGAGCTAGAAATAGCAAGTTAAAATAAGGCTAGTCCGTTATCAACTTGAAAAAGTGGCACCGAGTCGGTGC	CCGATCTTCCATACATTATACGAAGTTATCTGCAGGTGGACTGGCA	TTTTTTT	TCCTCCTCGTGCCAGTCCACCTGCAGGGAAGATCGGCTGT
	TGATCGAGAAACAGCACCAG	GTTTTAGAGCTAGAAATAGCAAGTTAAAATAAGGCTAGTCCGTTATCAACTTGAAAAAGTGGCACCGAGTCGGTGC	GGATATATCCATACATTATACGAAGTTATCCTGGTGCTGTTTCTCG	TTTTTTT	TGGCCTGATCGAGAAACAGCACCAGGGGATATATCCCCTT
+10 23bp ins	AACCATGTTAGGCGTTGAGG	GTTTTAGAGCTAGAAATAGCAAGTTAAAATAAGGCTAGTCCGTTATCAACTTGAAAAAGTGGCACCGAGTCGGTGC	AAAACTTTGTACAAACTTGTCCCCAAGCCACCTCAACGCCTAACAT	TTTTTTT	CAGTCAACCATGTTAGGCGTTGAGGTGGCTTGTTTTTGAC
	TATTCCAGCCTTGCATTATA	GTTTTAGAGCTAGAAATAGCAAGTTAAAATAAGGCTAGTCCGTTATCAACTTGAAAAAGTGGCACCGAGTCGGTGC	TCTTTTTTGTACAAACTTGTCCCCTCTCCCTATAATGCAAGGCTGG	TTTTTTT	AATGTTATTCCAGCCTTGCATTATAGGGAGAAAAGAAATA
	GGTCCCAGCGGCGCTACATT	GTTTTAGAGCTAGAAATAGCAAGTTAAAATAAGGCTAGTCCGTTATCAACTTGAAAAAGTGGCACCGAGTCGGTGC	ATCATTTTGTACAAACTTGTCCCCCACCCCAATGTAGCGCCGCTGG	TTTTTTT	CAGTGGGTCCCAGCGGCGCTACATTGGGGTGATGATGCTG
	AGCTTTCAAAATATCATAGA	GTTTTAGAGCTAGAAATAGCAAGTTAAAATAAGGCTAGTCCGTTATCAACTTGAAAAAGTGGCACCGAGTCGGTGC	TTCTAATACATTATACGAAGTTATGTTCCTTCTATGATATTTTGAA	TTTTTTT	CCATCAGCTTTCAAAATATCATAGAAGGAACTAGAAATTT
	TCCCTCCAGCTTCGGTCGAG	GTTTTAGAGCTAGAAATAGCAAGTTAAAATAAGGCTAGTCCGTTATCAACTTGAAAAAGTGGCACCGAGTCGGTGC	TGATGATACATTATACGAAGTTATCCACCCCTCGACCGAAGCTGGA	TTTTTTT	CGTAGTCCCTCCAGCTTCGGTCGAGGGGTGGCATCATGTA
	GCCTTGCCAGTGGTGGCCGC	GTTTTAGAGCTAGAAATAGCAAGTTAAAATAAGGCTAGTCCGTTATCAACTTGAAAAAGTGGCACCGAGTCGGTGC	GTTTGATACATTATACGAAGTTATGACCCCGCGGCCACCACTGGCA	TTTTTTT	GCTGGGCCTTGCCAGTGGTGGCCGCGGGGTCCAAACGTCA
Delete
+1 1bp del	AATCCAGAGAGTGGCTGAAG	GTTTTAGAGCTAGAAATAGCAAGTTAAAATAAGGCTAGTCCGTTATCAACTTGAAAAAGTGGCACCGAGTCGGTGC	CTGCATTGGCCACTCAGCCACTCTCTG	TTTTTTT	GAGGAAATCCAGAGAGTGGCTGAAGTGGCCAATGCAGTGG
	GAAAGGCCAGACACTAGCCC	GTTTTAGAGCTAGAAATAGCAAGTTAAAATAAGGCTAGTCCGTTATCAACTTGAAAAAGTGGCACCGAGTCGGTGC	TGCTGCCCACCAGGCTAGTGTCTGGCC	TTTTTTT	GTGAAGAAAGGCCAGACACTAGCCCTGGTGGGCAGCAGTG
	GATCCACAGCAAAAATCCCA	GTTTTAGAGCTAGAAATAGCAAGTTAAAATAAGGCTAGTCCGTTATCAACTTGAAAAAGTGGCACCGAGTCGGTGC	TCTTCCAGGCCTTGGATTTTTGCTGTG	TTTTTTT	CAGACGATCCACAGCAAAAATCCCAAGGCCTGGAAGAGAA
	AAGGGGCAGATCCTGGTTAA	GTTTTAGAGCTAGAAATAGCAAGTTAAAATAAGGCTAGTCCGTTATCAACTTGAAAAAGTGGCACCGAGTCGGTGC	CGTGGCCTTCCATTACCAGGATCTGCC	TTTTTTT	GAATGAAGGGGCAGATCCTGGTTAATGGAAGGCCACGGGA
	CCCCAAAAAGTGAATATCAA	GTTTTAGAGCTAGAAATAGCAAGTTAAAATAAGGCTAGTCCGTTATCAACTTGAAAAAGTGGCACCGAGTCGGTGC	ACAGCTCCTCCATTATATTCACTTTTT	TTTTTTT	TTGATCCCCAAAAAGTGAATATCAATGGAGGAGCTGTTTC
	GAACAATGCCAGATCCTTTT	GTTTTAGAGCTAGAAATAGCAAGTTAAAATAAGGCTAGTCCGTTATCAACTTGAAAAAGTGGCACCGAGTCGGTGC	GCCAATGGCCCAAAAGGATCTGGCATT	TTTTTTT	CTGATGAACAATGCCAGATCCTTTTTGGGCCATTGGCTTC
	GAGCATCCAAACGTGGGACG	GTTTTAGAGCTAGAAATAGCAAGTTAAAATAAGGCTAGTCCGTTATCAACTTGAAAAAGTGGCACCGAGTCGGTGC	CTTGCAGCACCCCGCCCACGTTTGGAT	TTTTTTT	AATGCGAGCATCCAAACGTGGGACGGGGTGCTGCAAGGGG
	GATACAGGAGCAATTTAAGA	GTTTTAGAGCTAGAAATAGCAAGTTAAAATAAGGCTAGTCCGTTATCAACTTGAAAAAGTGGCACCGAGTCGGTGC	GGTTCTTCCCCTTCTAAATTGCTCCTG	TTTTTTT	TCAATGATACAGGAGCAATTTAAGAAGGGGAAGAACCCCA
	ATTGTTCCAGCCAAACATAG	GTTTTAGAGCTAGAAATAGCAAGTTAAAATAAGGCTAGTCCGTTATCAACTTGAAAAAGTGGCACCGAGTCGGTGC	TGGGACTGACCCCTTGTTTGGCTGGAA	TTTTTTT	CTCAGATTGTTCCAGCCAAACATAGGGGTCAGTCCCACCA
	GGCAGCCCAACTGGGTGGCA	GTTTTAGAGCTAGAAATAGCAAGTTAAAATAAGGCTAGTCCGTTATCAACTTGAAAAAGTGGCACCGAGTCGGTGC	GGACCCGGGCCTTGCACCCAGTTGGGC	TTTTTTT	GGAAGGGCAGCCCAACTGGGTGGCAAGGCCCGGGTCCCAG
	GATGCAAATACCTGATGAAG	GTTTTAGAGCTAGAAATAGCAAGTTAAAATAAGGCTAGTCCGTTATCAACTTGAAAAAGTGGCACCGAGTCGGTGC	TAACAATGCCCTCTCATCAGGTATTTG	TTTTTTT	AAATTGATGCAAATACCTGATGAAGAGGGCATTGTTATTG
	GCACAGGTTGCCTTCCAGAG	GTTTTAGAGCTAGAAATAGCAAGTTAAAATAAGGCTAGTCCGTTATCAACTTGAAAAAGTGGCACCGAGTCGGTGC	CATGGCGAGCCCCTTGGAAGGCAACCT	TTTTTTT	AGGCTGCACAGGTTGCCTTCCAGAGGGGCTCGCCATGGCG
	GAAGGACAAAAGATAGCTTT	GTTTTAGAGCTAGAAATAGCAAGTTAAAATAAGGCTAGTCCGTTATCAACTTGAAAAAGTGGCACCGAGTCGGTGC	GTCTCCCCACCAAAGCTATCTTTTGTC	TTTTTTT	TGCTTGAAGGACAAAAGATAGCTTTTGGTGGGGAGACTGA
	ACCCCAGGCAGCCAGTGCAC	GTTTTAGAGCTAGAAATAGCAAGTTAAAATAAGGCTAGTCCGTTATCAACTTGAAAAAGTGGCACCGAGTCGGTGC	CCCTGCAGGCCAGTCACTGGCTGCCTG	TTTTTTT	TTGCCACCCCAGGCAGCCAGTGCACTGGCCTGCAGGGCCC
	CTGAGCCACAGCAGGCACAG	GTTTTAGAGCTAGAAATAGCAAGTTAAAATAAGGCTAGTCCGTTATCAACTTGAAAAAGTGGCACCGAGTCGGTGC	GTGGCCGCCCCACTTGCCTGCTGTGGC	TTTTTTT	GGGGGCTGAGCCACAGCAGGCACAGTGGGGCGGCCACGTA
	TGTTCAGAGGGAACTCAGAA	GTTTTAGAGCTAGAAATAGCAAGTTAAAATAAGGCTAGTCCGTTATCAACTTGAAAAAGTGGCACCGAGTCGGTGC	TCCTTCCTCCCCTTTGAGTTCCCTCTG	TTTTTTT	AAGAATGTTCAGAGGGAACTCAGAAGGGGAGGAAGGAGAA
	CCCCAAGAAGAGGAAGGATC	GTTTTAGAGCTAGAAATAGCAAGTTAAAATAAGGCTAGTCCGTTATCAACTTGAAAAAGTGGCACCGAGTCGGTGC	TGCCCACCCCCTGACCTTCCTCTTCTT	TTTTTTT	TGCTACCCCAAGAAGAGGAAGGATCAGGGGGTGGGCAACT
	CCAGCCAGTGCTCCCCAGCT	GTTTTAGAGCTAGAAATAGCAAGTTAAAATAAGGCTAGTCCGTTATCAACTTGAAAAAGTGGCACCGAGTCGGTGC	CTTCGGAGACCCAGTGGGGAGCACTGG	TTTTTTT	ATTGCCCAGCCAGTGCTCCCCAGCTGGGTCTCCGAAGCCC
	CCCAGCCAGTATTCTCCGTC	GTTTTAGAGCTAGAAATAGCAAGTTAAAATAAGGCTAGTCCGTTATCAACTTGAAAAAGTGGCACCGAGTCGGTGC	TTTGGGCGGCCAGAGGAGAATACTGGC	TTTTTTT	CAAGGCCCAGCCAGTATTCTCCGTCTGGCCGCCCAAAGCC
	GTGCAGTGGGACCGAGGCTC	GTTTTAGAGCTAGAAATAGCAAGTTAAAATAAGGCTAGTCCGTTATCAACTTGAAAAAGTGGCACCGAGTCGGTGC	TGGAGCCGGCCTGACCTCGGTCCCACT	TTTTTTT	CCTCTGTGCAGTGGGACCGAGGCTCAGGCCGGCTCCAGGT
	ATCCACAGAGGTGGGTATTG	GTTTTAGAGCTAGAAATAGCAAGTTAAAATAAGGCTAGTCCGTTATCAACTTGAAAAAGTGGCACCGAGTCGGTGC	GCTCACTGGCCACATACCCACCTCTGT	TTTTTTT	ACATCATCCACAGAGGTGGGTATTGTGGCCAGTGAGCTTC
	TGGGCAGGCACATATTCATG	GTTTTAGAGCTAGAAATAGCAAGTTAAAATAAGGCTAGTCCGTTATCAACTTGAAAAAGTGGCACCGAGTCGGTGC	TTACTCCTACCACAGAATATGTGCCTG	TTTTTTT	AGCAATGGGCAGGCACATATTCATGTGGTAGGAGTAAAAC
	GTTCACCCAGAGCATCTGCA	GTTTTAGAGCTAGAAATAGCAAGTTAAAATAAGGCTAGTCCGTTATCAACTTGAAAAAGTGGCACCGAGTCGGTGC	CTCTGAAGGCCGTGAGATGCTCTGGGT	TTTTTTT	ATGAGGTTCACCCAGAGCATCTGCACGGCCTTCAGAGGGG
	TTTCCAAGCGTTAGACATCA	GTTTTAGAGCTAGAAATAGCAAGTTAAAATAAGGCTAGTCCGTTATCAACTTGAAAAAGTGGCACCGAGTCGGTGC	CAAAACCTTCCCTGTGTCTAACGCTTG	TTTTTTT	ATCTCTTTCCAAGCGTTAGACATCAGGGAAGGTTTTGAGG
+4 1bp del	ATCCACTGGTCCAGCTGCAG	GTTTTAGAGCTAGAAATAGCAAGTTAAAATAAGGCTAGTCCGTTATCAACTTGAAAAAGTGGCACCGAGTCGGTGC	AGCTGCTCTCCCTGCAGCTGGACCAGT	TTTTTTT	ACCACATCCACTGGTCCAGCTGCAGTGGAGAGCAGCTGAA
	GGCACAGCCAGTCGGGGCCG	GTTTTAGAGCTAGAAATAGCAAGTTAAAATAAGGCTAGTCCGTTATCAACTTGAAAAAGTGGCACCGAGTCGGTGC	CTACCGCTTCCCGGCCCCGACTGGCTG	TTTTTTT	CACGCGGCACAGCCAGTCGGGGCCGCGGAAGCGGTAGGTG
	AGACCTCGAAAGACCATCCG	GTTTTAGAGCTAGAAATAGCAAGTTAAAATAAGGCTAGTCCGTTATCAACTTGAAAAAGTGGCACCGAGTCGGTGC	CTGTGCTTGCCCGGATGGTCTTTCGAG	TTTTTTT	GATTGAGACCTCGAAAGACCATCCGGGGCAAGCACAGCGT
	CTGGAGTCAGTTTAGTGATG	GTTTTAGAGCTAGAAATAGCAAGTTAAAATAAGGCTAGTCCGTTATCAACTTGAAAAAGTGGCACCGAGTCGGTGC	TGTTCTCTTCCCATCACTAAACTGACT	TTTTTTT	TACAGCTGGAGTCAGTTTAGTGATGTGGAAGAGAACAGGA
	CTCATCCCAGCCCTCTGACG	GTTTTAGAGCTAGAAATAGCAAGTTAAAATAAGGCTAGTCCGTTATCAACTTGAAAAAGTGGCACCGAGTCGGTGC	CGCTCAGGACCCGTCAGAGGGCTGGGA	TTTTTTT	CGCCCCTCATCCCAGCCCTCTGACGAGGTCCTGAGCGAGT
	ACACCAGCCTGTTGCCGTCC	GTTTTAGAGCTAGAAATAGCAAGTTAAAATAAGGCTAGTCCGTTATCAACTTGAAAAAGTGGCACCGAGTCGGTGC	CGCATTCTCCCGGACGGCAACAGGCTG	TTTTTTT	CAGACACACCAGCCTGTTGCCGTCCTGGGAGAATGCGCCA
	GGCCCAAGCCACCATCCGCA	GTTTTAGAGCTAGAAATAGCAAGTTAAAATAAGGCTAGTCCGTTATCAACTTGAAAAAGTGGCACCGAGTCGGTGC	CACTGGTGTCCTGCGGATGGTGGCTTG	TTTTTTT	ACTGAGGCCCAAGCCACCATCCGCATGGACACCAGTGCAA
	CCTTCTGCAGCTGGCTGCGG	GTTTTAGAGCTAGAAATAGCAAGTTAAAATAAGGCTAGTCCGTTATCAACTTGAAAAAGTGGCACCGAGTCGGTGC	TCACGTTCACCCCGCAGCCAGCTGCAG	TTTTTTT	GGTGGCCTTCTGCAGCTGGCTGCGGAGGTGAACGTGACAT
	GGTTATCCAGCGGTTGAGTC	GTTTTAGAGCTAGAAATAGCAAGTTAAAATAAGGCTAGTCCGTTATCAACTTGAAAAAGTGGCACCGAGTCGGTGC	GACTCCTCACCGACTCAACCGCTGGAT	TTTTTTT	GAACTGGTTATCCAGCGGTTGAGTCTGGTGAGGAGTCTTT
	GTAGAGGCCACAGGAAGCCC	GTTTTAGAGCTAGAAATAGCAAGTTAAAATAAGGCTAGTCCGTTATCAACTTGAAAAAGTGGCACCGAGTCGGTGC	CCGGCTGGTCCGGGCTTCCTGTGGCCT	TTTTTTT	CGTGAGTAGAGGCCACAGGAAGCCCAGGACCAGCCGGACG
	CAGTGTCCAGGCTGCCCCAC	GTTTTAGAGCTAGAAATAGCAAGTTAAAATAAGGCTAGTCCGTTATCAACTTGAAAAAGTGGCACCGAGTCGGTGC	TGCAGGTGGCCGTGGGGCAGCCTGGAC	TTTTTTT	AAGGCCAGTGTCCAGGCTGCCCCACAGGCCACCTGCACCC
	TGGCCAACCCTGCAGGGTCC	GTTTTAGAGCTAGAAATAGCAAGTTAAAATAAGGCTAGTCCGTTATCAACTTGAAAAAGTGGCACCGAGTCGGTGC	TGTGGGGTCCCGGACCCTGCAGGGTTG	TTTTTTT	GCCCTTGGCCAACCCTGCAGGGTCCTGGGACCCCACAGCA
	CGGTGTCCCACTCAGGGGAC	GTTTTAGAGCTAGAAATAGCAAGTTAAAATAAGGCTAGTCCGTTATCAACTTGAAAAAGTGGCACCGAGTCGGTGC	CTATGACTTCCGTCCCCTGAGTGGGAC	TTTTTTT	AGTGACGGTGTCCCACTCAGGGGACGGGAAGTCATAGGCA
	GCAGTACAGCCTCTCTTACT	GTTTTAGAGCTAGAAATAGCAAGTTAAAATAAGGCTAGTCCGTTATCAACTTGAAAAAGTGGCACCGAGTCGGTGC	ATGATTCTTCCAGTAAGAGAGGCTGTA	TTTTTTT	CCAAAGCAGTACAGCCTCTCTTACTGGGAAGAATCATAGC
	GGAGCAGGCGTTGGTCATTG	GTTTTAGAGCTAGAAATAGCAAGTTAAAATAAGGCTAGTCCGTTATCAACTTGAAAAAGTGGCACCGAGTCGGTGC	GGAGCTGCTCCCAATGACCAACGCCTG	TTTTTTT	CTGCTGGAGCAGGCGTTGGTCATTGAGGAGCAGCTCCGGA
	TGGACCAGCTCCTTCACTAC	GTTTTAGAGCTAGAAATAGCAAGTTAAAATAAGGCTAGTCCGTTATCAACTTGAAAAAGTGGCACCGAGTCGGTGC	TGACTTCTTCCGTAGTGAAGGAGCTGG	TTTTTTT	CCAACTGGACCAGCTCCTTCACTACAGGAAGAAGTCAGCT
	GGCTCACCAGTGCGATTTCA	GTTTTAGAGCTAGAAATAGCAAGTTAAAATAAGGCTAGTCCGTTATCAACTTGAAAAAGTGGCACCGAGTCGGTGC	TTGGGTTGGCCTGAAATCGCACTGGTG	TTTTTTT	ATCCTGGCTCACCAGTGCGATTTCAGGGCCAACCCAAATG
	TGCAATTCAGTGTGATGTGA	GTTTTAGAGCTAGAAATAGCAAGTTAAAATAAGGCTAGTCCGTTATCAACTTGAAAAAGTGGCACCGAGTCGGTGC	TTGTGGCAGTTTCACATCACACTGAAT	TTTTTTT	GTAACTGCAATTCAGTGTGATGTGAGAACTGCCACAAGGG
	CCTGCCGCCAGCCCACCACT	GTTTTAGAGCTAGAAATAGCAAGTTAAAATAAGGCTAGTCCGTTATCAACTTGAAAAAGTGGCACCGAGTCGGTGC	CCTGGACCGCCAGTGGTGGGCTGGCGG	TTTTTTT	CAGCTCCTGCCGCCAGCCCACCACTGGGCGGTCCAGGCGT
	GTACTGCAGCAAGGTGCACC	GTTTTAGAGCTAGAAATAGCAAGTTAAAATAAGGCTAGTCCGTTATCAACTTGAAAAAGTGGCACCGAGTCGGTGC	AGAGCGCAGCCGGTGCACCTTGCTGCA	TTTTTTT	CGAGGGTACTGCAGCAAGGTGCACCCGGCTGCGCTCTGGT
	GAGCGCGCGAGCCGCGGGCG	GTTTTAGAGCTAGAAATAGCAAGTTAAAATAAGGCTAGTCCGTTATCAACTTGAAAAAGTGGCACCGAGTCGGTGC	GCTGCTCCTCCCGCCCGCGGCTCGCGC	TTTTTTT	CTCGGGAGCGCGCGAGCCGCGGGCGCGGAGGAGCAGCTGG
	GGAGGCCAGGAATGCAAGGA	GTTTTAGAGCTAGAAATAGCAAGTTAAAATAAGGCTAGTCCGTTATCAACTTGAAAAAGTGGCACCGAGTCGGTGC	GGACACTCCCCTCCTTGCATTCCTGGC	TTTTTTT	TCGTGGGAGGCCAGGAATGCAAGGACGGGGAGTGTCCCTG
	CCGCCAGCGGATCCCGGTGT	GTTTTAGAGCTAGAAATAGCAAGTTAAAATAAGGCTAGTCCGTTATCAACTTGAAAAAGTGGCACCGAGTCGGTGC	TCCCGGGCCCCACACCGGGATCCGCTG	TTTTTTT	CTTCGCCGCCAGCGGATCCCGGTGTCGGGGCCCGGGAACT
	TCCAGCCACTTGTTGAGCAG	GTTTTAGAGCTAGAAATAGCAAGTTAAAATAAGGCTAGTCCGTTATCAACTTGAAAAAGTGGCACCGAGTCGGTGC	AAGCTCAAGCCCTGCTCAACAAGTGGC	TTTTTTT	TCTCCTCCAGCCACTTGTTGAGCAGCGGCTTGAGCTTGCA
+10 1bp del	CCATCCAGTTTGCACTCAGA	GTTTTAGAGCTAGAAATAGCAAGTTAAAATAAGGCTAGTCCGTTATCAACTTGAAAAAGTGGCACCGAGTCGGTGC	TTCCGGCCCCTTCTGAGTGCAAACTGG	TTTTTTT	TGACTCCATCCAGTTTGCACTCAGAAGGGGCACGGAACAC
	ACCCATATGGTCATCTCCTT	GTTTTAGAGCTAGAAATAGCAAGTTAAAATAAGGCTAGTCCGTTATCAACTTGAAAAAGTGGCACCGAGTCGGTGC	CTGGGCTTCCGAAGGAGATGACCATAT	TTTTTTT	GATCTACCCATATGGTCATCTCCTTCGGAAGTCCCAGGTG
	GAGCGCAGGACCGGGCGCCC	GTTTTAGAGCTAGAAATAGCAAGTTAAAATAAGGCTAGTCCGTTATCAACTTGAAAAAGTGGCACCGAGTCGGTGC	GCGGCGTGCCGGGGCGCCCGGTCCTGC	TTTTTTT	CATTCGAGCGCAGGACCGGGCGCCCCGGCACCGCCGCGCG
	CCGGATCCAAGAGAAGCTGC	GTTTTAGAGCTAGAAATAGCAAGTTAAAATAAGGCTAGTCCGTTATCAACTTGAAAAAGTGGCACCGAGTCGGTGC	GTGAGCTTCCAGCAGCTTCTCTTGGAT	TTTTTTT	GCCGCCCGGATCCAAGAGAAGCTGCTGGAAGACTCACTGA
	GCAGGCAACTGGGCTGCGGC	GTTTTAGAGCTAGAAATAGCAAGTTAAAATAAGGCTAGTCCGTTATCAACTTGAAAAAGTGGCACCGAGTCGGTGC	CTGGATGCCCAGCCGCAGCCCAGTTGC	TTTTTTT	GGTGTGCAGGCAACTGGGCTGCGGCTGGGCAGTCCAGGCC
	GGTGCCAGAGCACCGTGCAC	GTTTTAGAGCTAGAAATAGCAAGTTAAAATAAGGCTAGTCCGTTATCAACTTGAAAAAGTGGCACCGAGTCGGTGC	GTTAGGTGCCTGTGCACGGTGCTCTGG	TTTTTTT	AGGGAGGTGCCAGAGCACCGTGCACAGGCACGCTAACATC
	AGAGCGAGGTCCCCGAGTGA	GTTTTAGAGCTAGAAATAGCAAGTTAAAATAAGGCTAGTCCGTTATCAACTTGAAAAAGTGGCACCGAGTCGGTGC	GGCCCCTACCATCACTCGGGGACCTCG	TTTTTTT	GAAGAAGAGCGAGGTCCCCGAGTGATGGTAGTGGGCCCCA
	AGTGCCAGTGCTGGTCATTG	GTTTTAGAGCTAGAAATAGCAAGTTAAAATAAGGCTAGTCCGTTATCAACTTGAAAAAGTGGCACCGAGTCGGTGC	AGGCGAGTCCTCAATGACCAGCACTGG	TTTTTTT	CACATAGTGCCAGTGCTGGTCATTGAGGACTCCGCCTGCG
	TCCGCAGCCAGCGCTCAGGC	GTTTTAGAGCTAGAAATAGCAAGTTAAAATAAGGCTAGTCCGTTATCAACTTGAAAAAGTGGCACCGAGTCGGTGC	CAAGGGTTCCGGCCTGAGCGCTGGCTG	TTTTTTT	TCCTTTCCGCAGCCAGCGCTCAGGCCGGAACTCCTTGGCC
	CGCTCAGACCGTGTCTCAGA	GTTTTAGAGCTAGAAATAGCAAGTTAAAATAAGGCTAGTCCGTTATCAACTTGAAAAAGTGGCACCGAGTCGGTGC	AGGAGCCGCCGTCTGAGACACGGTCTG	TTTTTTT	CTGCACGCTCAGACCGTGTCTCAGACGGCGGCCTCCTCAC
	CCCCGCCGACCCAGCGGCCC	GTTTTAGAGCTAGAAATAGCAAGTTAAAATAAGGCTAGTCCGTTATCAACTTGAAAAAGTGGCACCGAGTCGGTGC	GAAGGGGGCCAGGGCCGCTGGGTCGGC	TTTTTTT	GCGCGCCCCGCCGACCCAGCGGCCCTGGCCCGCCTTCCCC
	CTCTGCCGAGATCTGGTTTC	GTTTTAGAGCTAGAAATAGCAAGTTAAAATAAGGCTAGTCCGTTATCAACTTGAAAAAGTGGCACCGAGTCGGTGC	CTGAAAGCCCAGAAACCAGATCTCGGC	TTTTTTT	CCCACCTCTGCCGAGATCTGGTTTCTGGGCTCTTCAGCTT
	AGGCCAGGAATGCAAGGACG	GTTTTAGAGCTAGAAATAGCAAGTTAAAATAAGGCTAGTCCGTTATCAACTTGAAAAAGTGGCACCGAGTCGGTGC	AGGGAACTCCCCGTCCTTGCATTCCTG	TTTTTTT	GTGGGAGGCCAGGAATGCAAGGACGGGGAGTGTCCCTGGC
	TCCCAGGACATTCAGGATGA	GTTTTAGAGCTAGAAATAGCAAGTTAAAATAAGGCTAGTCCGTTATCAACTTGAAAAAGTGGCACCGAGTCGGTGC	GTCTCCAGCCCTCATCCTGAATGTCCT	TTTTTTT	TGGTGTCCCAGGACATTCAGGATGAGGGCTGGGAGACCTT
	CCATGCAGAAGGACTCCCAC	GTTTTAGAGCTAGAAATAGCAAGTTAAAATAAGGCTAGTCCGTTATCAACTTGAAAAAGTGGCACCGAGTCGGTGC	GGCCCCTTCCAGTGGGAGTCCTTCTGC	TTTTTTT	CATCGCCATGCAGAAGGACTCCCACTGGAAGCGGGCCATA
	GCCACTCAGTGTATTTCAGA	GTTTTAGAGCTAGAAATAGCAAGTTAAAATAAGGCTAGTCCGTTATCAACTTGAAAAAGTGGCACCGAGTCGGTGC	CTCACTTGCCGTCTGAAATACACTGAG	TTTTTTT	AGCCTGCCACTCAGTGTATTTCAGACGGCAAGGTGAGCCC
	TACCAGCTGGCTTTGAGCAT	GTTTTAGAGCTAGAAATAGCAAGTTAAAATAAGGCTAGTCCGTTATCAACTTGAAAAAGTGGCACCGAGTCGGTGC	TATGGGTCCCAATGCTCAAAGCCAGCT	TTTTTTT	GGCTCTACCAGCTGGCTTTGAGCATTGGGACTCCATATCG
	AAAGAGCCAGGAGACAAGGA	GTTTTAGAGCTAGAAATAGCAAGTTAAAATAAGGCTAGTCCGTTATCAACTTGAAAAAGTGGCACCGAGTCGGTGC	TCTCCCGGCCTTCCTTGTCTCCTGGCT	TTTTTTT	CCGAAAAAGAGCCAGGAGACAAGGAAGGCCGCGGAGAAGA
	GCTTCGAGACTGTGGTAATC	GTTTTAGAGCTAGAAATAGCAAGTTAAAATAAGGCTAGTCCGTTATCAACTTGAAAAAGTGGCACCGAGTCGGTGC	CTTCTCAGCCTGATTACCACAGTCTCG	TTTTTTT	AGCATGCTTCGAGACTGTGGTAATCAGGCTGTAGAAGAAC
	ATGGGCCCGAGGGGGAGAGT	GTTTTAGAGCTAGAAATAGCAAGTTAAAATAAGGCTAGTCCGTTATCAACTTGAAAAAGTGGCACCGAGTCGGTGC	CCCCAACACCCACTCTCCCCCTCGGGC	TTTTTTT	CACCAATGGGCCCGAGGGGGAGAGTGGGTGTTTGGGGGGC
	GAGGCTGCAGCTGTGCAGGT	GTTTTAGAGCTAGAAATAGCAAGTTAAAATAAGGCTAGTCCGTTATCAACTTGAAAAAGTGGCACCGAGTCGGTGC	GCCTGCTTCCGACCTGCACAGCTGCAG	TTTTTTT	ATGCCGAGGCTGCAGCTGTGCAGGTCGGAAGACAGGCTGC
	AACCCAGGTGGAGGAGGCGG	GTTTTAGAGCTAGAAATAGCAAGTTAAAATAAGGCTAGTCCGTTATCAACTTGAAAAAGTGGCACCGAGTCGGTGC	CCGCCCCGCCTCCGCCTCCTCCACCTG	TTTTTTT	GCTGGAACCCAGGTGGAGGAGGCGGAGGCGGAGGCGGTGG
	CTCTCCACTCCTCAATGGGC	GTTTTAGAGCTAGAAATAGCAAGTTAAAATAAGGCTAGTCCGTTATCAACTTGAAAAAGTGGCACCGAGTCGGTGC	GGACCCGGCCAGCCCATTGAGGAGTGG	TTTTTTT	CAGGTCTCTCCACTCCTCAATGGGCTGGCCGAGGTCCACT
	TTATCAGGCTGCCCATCAGC	GTTTTAGAGCTAGAAATAGCAAGTTAAAATAAGGCTAGTCCGTTATCAACTTGAAAAAGTGGCACCGAGTCGGTGC	TCCGGCTTCCAGCTGATGGGCAGCCTG	TTTTTTT	GAGATTTATCAGGCTGCCCATCAGCTGGAAGACCGGATTC
+1 6bp del	AGCCAAGAATACTGTGCAGG	GTTTTAGAGCTAGAAATAGCAAGTTAAAATAAGGCTAGTCCGTTATCAACTTGAAAAAGTGGCACCGAGTCGGTGC	ATGCAGCCTCTAACGCACAGTATTCTT	TTTTTTT	CAATCAGCCAAGAATACTGTGCAGGTGGGTTAGAGGCTGCATGGC
	AGGGGCAGAGGCACCGGCAG	GTTTTAGAGCTAGAAATAGCAAGTTAAAATAAGGCTAGTCCGTTATCAACTTGAAAAAGTGGCACCGAGTCGGTGC	GCAGCCGTCCAGGTCCGGTGCCTCTGC	TTTTTTT	GTTTGAGGGGCAGAGGCACCGGCAGGGGACCTGGACGGCTGCCTT
	TCTTCCAGGGGGACCGCACC	GTTTTAGAGCTAGAAATAGCAAGTTAAAATAAGGCTAGTCCGTTATCAACTTGAAAAAGTGGCACCGAGTCGGTGC	GCGTACCCCTACGAGCGGTCCCCCTGG	TTTTTTT	CTGCGTCTTCCAGGGGGACCGCACCAGGTCGTAGGGGTACGCCAC
	TTCTTCCGAGTCCATGAACC	GTTTTAGAGCTAGAAATAGCAAGTTAAAATAAGGCTAGTCCGTTATCAACTTGAAAAAGTGGCACCGAGTCGGTGC	ATGTGAATCCATTTTCATGGACTCGGA	TTTTTTT	TGATCTTCTTCCGAGTCCATGAACCAGGAAATGGATTCACATTAA
	GGACCAACACCAGGCTGGGA	GTTTTAGAGCTAGAAATAGCAAGTTAAAATAAGGCTAGTCCGTTATCAACTTGAAAAAGTGGCACCGAGTCGGTGC	TTGCCCAGCAATGTCAGCCTGGTGTTG	TTTTTTT	CAGCGGGACCAACACCAGGCTGGGAAGGACATTGCTGGGCAAAGA
	GTTCTCCCAGGAGTTGGTCC	GTTTTAGAGCTAGAAATAGCAAGTTAAAATAAGGCTAGTCCGTTATCAACTTGAAAAAGTGGCACCGAGTCGGTGC	GGCTCACTTCTGGACCAACTCCTGGGA	TTTTTTT	CTGAAGTTCTCCCAGGAGTTGGTCCAGGTCCAGAAGTGAGCCTTG
+4 6bp del	CTGTATCCAGAAAATCTATC	GTTTTAGAGCTAGAAATAGCAAGTTAAAATAAGGCTAGTCCGTTATCAACTTGAAAAAGTGGCACCGAGTCGGTGC	GCTGAAGGCCAGATAGATTTTCTGGAT	TTTTTTT	GACAACTGTATCCAGAAAATCTATCAGGAACTGGCCTTCAGCCGC
	AAACAGGCGTGTCTGCCCTC	GTTTTAGAGCTAGAAATAGCAAGTTAAAATAAGGCTAGTCCGTTATCAACTTGAAAAAGTGGCACCGAGTCGGTGC	GAGAAGGTATCGAGGGCAGACACGCCT	TTTTTTT	ATTCGAAACAGGCGTGTCTGCCCTCTGGCGGGATACCTTCTCTGA
	GCCTCGCCACCGGCTGTGTG	GTTTTAGAGCTAGAAATAGCAAGTTAAAATAAGGCTAGTCCGTTATCAACTTGAAAAAGTGGCACCGAGTCGGTGC	GCACGTCCTCACACACAGCCGGTGGCG	TTTTTTT	GGCGTGCCTCGCCACCGGCTGTGTGAGGCATTGAGGACGTGCGTG
	AGAGCCCCAGGGAGTTGACG	GTTTTAGAGCTAGAAATAGCAAGTTAAAATAAGGCTAGTCCGTTATCAACTTGAAAAAGTGGCACCGAGTCGGTGC	CTTCCAAGCCTCGTCAACTCCCTGGGG	TTTTTTT	CACCGAGAGCCCCAGGGAGTTGACGTGGAGGAGGCTTGGAAGTGC
	GCTCTCCCAGCCCCTTGTGG	GTTTTAGAGCTAGAAATAGCAAGTTAAAATAAGGCTAGTCCGTTATCAACTTGAAAAAGTGGCACCGAGTCGGTGC	GCGCCGCCTCTCCACAAGGGGCTGGGA	TTTTTTT	ATCATGCTCTCCCAGCCCCTTGTGGGGGCCCAGAGGCGGCGCCGA
	CACCAGCCAGGAAGCCCATA	GTTTTAGAGCTAGAAATAGCAAGTTAAAATAAGGCTAGTCCGTTATCAACTTGAAAAAGTGGCACCGAGTCGGTGC	TAGGTAGGAAATATGGGCTTCCTGGCT	TTTTTTT	ACCAACACCAGCCAGGAAGCCCATAAGGATGTTTCCTACCTATAT
+10 6bp del	GCCTGCAGTTCGCTTGTGCC	GTTTTAGAGCTAGAAATAGCAAGTTAAAATAAGGCTAGTCCGTTATCAACTTGAAAAAGTGGCACCGAGTCGGTGC	GCGAGCTGCCGGGCACAAGCGAACTGC	TTTTTTT	GCCGGGCCTGCAGTTCGCTTGTGCCCGGCAGCCCGAGCTCGCCAT
	GGTCCAGCCTCGTTTTTCCT	GTTTTAGAGCTAGAAATAGCAAGTTAAAATAAGGCTAGTCCGTTATCAACTTGAAAAAGTGGCACCGAGTCGGTGC	GCTCTCGGCCAAGGAAAAACGAGGCTG	TTTTTTT	TTCAGGGTCCAGCCTCGTTTTTCCTTGGCCGGCGACCAGAGCCCC
	CCTCCTCCAGAGTGTGGTTG	GTTTTAGAGCTAGAAATAGCAAGTTAAAATAAGGCTAGTCCGTTATCAACTTGAAAAAGTGGCACCGAGTCGGTGC	GAACTCCACCACAACCACACTCTGGAG	TTTTTTT	GCATTCCTCCTCCAGAGTGTGGTTGTGGTGGTCTGACAGTTCGCA
	TCAAGCAAGTGCTACACAGC	GTTTTAGAGCTAGAAATAGCAAGTTAAAATAAGGCTAGTCCGTTATCAACTTGAAAAAGTGGCACCGAGTCGGTGC	TGTGGGAACCAGCTGTGTAGCACTTGC	TTTTTTT	CGACTTCAAGCAAGTGCTACACAGCTGGTTCCGCCAGCCACAGAG
	CTCATTCAAAAGACCGACAC	GTTTTAGAGCTAGAAATAGCAAGTTAAAATAAGGCTAGTCCGTTATCAACTTGAAAAAGTGGCACCGAGTCGGTGC	TCTGGACCCCGGTGTCGGTCTTTTGAA	TTTTTTT	TGGTGCTCATTCAAAAGACCGACACCGGGGTGTCGCTCCAGACCT
	GAGACAGCGGCGGCCGGGCC	GTTTTAGAGCTAGAAATAGCAAGTTAAAATAAGGCTAGTCCGTTATCAACTTGAAAAAGTGGCACCGAGTCGGTGC	CCACTCTTCCCGGCCCGGCCGCCGCTG	TTTTTTT	GGCAGGAGACAGCGGCGGCCGGGCCGGGAAGCCGCGCAGTGGTTC
+1 10bp del	GGCTCAGCAGCCCCGGGCGC	GTTTTAGAGCTAGAAATAGCAAGTTAAAATAAGGCTAGTCCGTTATCAACTTGAAAAAGTGGCACCGAGTCGGTGC	GACCCCTGCCTGGCCCCGGGGCTGCTG	TTTTTTT	CCCCGGGCTCAGCAGCCCCGGGCGCAGGAGCCGCCAGGCAGGGGTCCGC
	CACACCATGGGGCCACACTG	GTTTTAGAGCTAGAAATAGCAAGTTAAAATAAGGCTAGTCCGTTATCAACTTGAAAAAGTGGCACCGAGTCGGTGC	CTACATAGACTCCATGTGGCCCCATGG	TTTTTTT	GCAGTCACACCATGGGGCCACACTGAGGCTACTGGAGTCTATGTAGTTG
	GCCATCCAGCAACTGGCTGA	GTTTTAGAGCTAGAAATAGCAAGTTAAAATAAGGCTAGTCCGTTATCAACTTGAAAAAGTGGCACCGAGTCGGTGC	AGGTCATCAGCTGTGCCAGTTGCTGGA	TTTTTTT	CACTGGCCATCCAGCAACTGGCTGAGGGACTCACAGCTGATGACCTGCT
	GCCGCCCAAAGGTGCCTGCA	GTTTTAGAGCTAGAAATAGCAAGTTAAAATAAGGCTAGTCCGTTATCAACTTGAAAAAGTGGCACCGAGTCGGTGC	GAGGCTCTTCCCCAAGGCACCTTTGGG	TTTTTTT	GGGCAGCCGCCCAAAGGTGCCTGCAGGGGCTGTGGGGAAGAGCCTCCCG
	TTTCCACCCCTTATGGATTC	GTTTTAGAGCTAGAAATAGCAAGTTAAAATAAGGCTAGTCCGTTATCAACTTGAAAAAGTGGCACCGAGTCGGTGC	ATTCCCGCCAAGAATCCATAAGGGGTG	TTTTTTT	CACTCTTTCCACCCCTTATGGATTCTGGACACTTCTTGGCGGGAATGGT
	AAGACTCGACTTCGAGCCAT	GTTTTAGAGCTAGAAATAGCAAGTTAAAATAAGGCTAGTCCGTTATCAACTTGAAAAAGTGGCACCGAGTCGGTGC	ACTTCGAGGTTCCCGCTCGAAGTCGAG	TTTTTTT	AACAAAAGACTCGACTTCGAGCCATGGGAAAAGGGAACCTCGAAGTCAA
+4 10bp del	CCTCTCCCAGCATCTCAACA	GTTTTAGAGCTAGAAATAGCAAGTTAAAATAAGGCTAGTCCGTTATCAACTTGAAAAAGTGGCACCGAGTCGGTGC	GGGTCTTCATATGTTGAGATGCTGGGA	TTTTTTT	TCGCACCTCTCCCAGCATCTCAACAAGGGCACCCCTATGAAGACCCAGA
	CAAACAGTTGGGTTTTATCA	GTTTTAGAGCTAGAAATAGCAAGTTAAAATAAGGCTAGTCCGTTATCAACTTGAAAAAGTGGCACCGAGTCGGTGC	AGCAGAGGATGTGATAAAACCCAACTG	TTTTTTT	GCCGCCAAACAGTTGGGTTTTATCATGGCAGCCTTCATCCTCTGCTGGA
	GTGCCACTCGCCGTCATTGA	GTTTTAGAGCTAGAAATAGCAAGTTAAAATAAGGCTAGTCCGTTATCAACTTGAAAAAGTGGCACCGAGTCGGTGC	GCCTGGTCTCTTCAATGACGGCGAGTG	TTTTTTT	ACCCGGTGCCACTCGCCGTCATTGATGGGGTCCTCAGAGACCAGGCGGG
	AACCATGTTAGGCGTTGAGG	GTTTTAGAGCTAGAAATAGCAAGTTAAAATAAGGCTAGTCCGTTATCAACTTGAAAAAGTGGCACCGAGTCGGTGC	TACTTAGTCAACCTCAACGCCTAACAT	TTTTTTT	CAGTCAACCATGTTAGGCGTTGAGGTGGCTTGTTTTTGACTAAGTAAGC
	ACAACAAGTAAATCCCACAA	GTTTTAGAGCTAGAAATAGCAAGTTAAAATAAGGCTAGTCCGTTATCAACTTGAAAAAGTGGCACCGAGTCGGTGC	CACACTCACTGTTGTGGGATTTACTTG	TTTTTTT	GCTGGACAACAAGTAAATCCCACAAAGGCCTTATGCAGTGAGTGTGCTT
	CTCGTGCCAGTCCACCTGCA	GTTTTAGAGCTAGAAATAGCAAGTTAAAATAAGGCTAGTCCGTTATCAACTTGAAAAAGTGGCACCGAGTCGGTGC	GGAGAAACAGCTGCAGGTGGACTGGCA	TTTTTTT	TCCTCCTCGTGCCAGTCCACCTGCAGGGAAGATCGGCTGTTTCTCCCTG
+10 10bp del	GGCCCAGGCTGCGGCAGCCC	GTTTTAGAGCTAGAAATAGCAAGTTAAAATAAGGCTAGTCCGTTATCAACTTGAAAAAGTGGCACCGAGTCGGTGC	CTTACGTTCCCGGGCTGCCGCAGCCTG	TTTTTTT	GAGCAGGCCCAGGCTGCGGCAGCCCGGGAACACAGCCCCAGGTAAGCAG
	TATTCCAGCCTTGCATTATA	GTTTTAGAGCTAGAAATAGCAAGTTAAAATAAGGCTAGTCCGTTATCAACTTGAAAAAGTGGCACCGAGTCGGTGC	CACGTTCTCCCTATAATGCAAGGCTGG	TTTTTTT	AATGTTATTCCAGCCTTGCATTATAGGGAGAAAAGAAATAAACGTGGGG
	GGTCCCAGCGGCGCTACATT	GTTTTAGAGCTAGAAATAGCAAGTTAAAATAAGGCTAGTCCGTTATCAACTTGAAAAAGTGGCACCGAGTCGGTGC	CAGGGCACCCCAATGTAGCGCCGCTGG	TTTTTTT	CAGTGGGTCCCAGCGGCGCTACATTGGGGTGATGATGCTGACCCTGAGT
	CCCTGCAGGCCCGACTGGAC	GTTTTAGAGCTAGAAATAGCAAGTTAAAATAAGGCTAGTCCGTTATCAACTTGAAAAAGTGGCACCGAGTCGGTGC	CTGCACAGCCGGTCCAGTCGGGCCTGC	TTTTTTT	GGGCACCCTGCAGGCCCGACTGGACCGGCTGCTGCGCCGGCTGCAGCTC
	ATCCAACACAGCACTATCAT	GTTTTAGAGCTAGAAATAGCAAGTTAAAATAAGGCTAGTCCGTTATCAACTTGAAAAAGTGGCACCGAGTCGGTGC	TCAAAAACCCGATGATAGTGCTGTGTT	TTTTTTT	CTCTTATCCAACACAGCACTATCATCGGGTTTTCTCAGGTGTTTGAGCC
	AGAGGACCGAGCTATTCTCC	GTTTTAGAGCTAGAAATAGCAAGTTAAAATAAGGCTAGTCCGTTATCAACTTGAAAAAGTGGCACCGAGTCGGTGC	ACACCGTCCCAGGAGAATAGCTCGGTC	TTTTTTT	GCAGGAGAGGACCGAGCTATTCTCCTGGGACTGGCTATGATGGTGTGCT
+1 20bp del	GTTTTCCAGAATACTGAAAC	GTTTTAGAGCTAGAAATAGCAAGTTAAAATAAGGCTAGTCCGTTATCAACTTGAAAAAGTGGCACCGAGTCGGTGC	AGACTGGAGAAAGGTCAGTATTCTGGA	TTTTTTT	AAACCGTTTTCCAGAATACTGAAACAGGGTTGTTGCTGCAGTCCTTTCTCCAGTCTGGG
	GGACAGTCAGTTTATGATAC	GTTTTAGAGCTAGAAATAGCAAGTTAAAATAAGGCTAGTCCGTTATCAACTTGAAAAAGTGGCACCGAGTCGGTGC	TGCAGTGCTTTGGCTCATAAACTGACT	TTTTTTT	GGGGAGGACAGTCAGTTTATGATACTGGCCAAGAAAGTTACAGCCAAAGCACTGCAGAA
	CCAGCAGCTGCAGCGCATGC	GTTTTAGAGCTAGAAATAGCAAGTTAAAATAAGGCTAGTCCGTTATCAACTTGAAAAAGTGGCACCGAGTCGGTGC	AGGCCCTGCACAGGTGCGCTGCAGCTG	TTTTTTT	AAAGCCCAGCAGCTGCAGCGCATGCTGGACATGAAGGTGAATCCTGTGCAGGGCCTGGC
	AATTCGAGGCCGGGCAGCCC	GTTTTAGAGCTAGAAATAGCAAGTTAAAATAAGGCTAGTCCGTTATCAACTTGAAAAAGTGGCACCGAGTCGGTGC	TCCATCTCTGAGGTCTGCCCGGCCTCG	TTTTTTT	GGTGCAATTCGAGGCCGGGCAGCCCGGGTCATTCACGTAGTCACCTCAGAGATGGACAA
	CACCTACCGAATCTCTGGAG	GTTTTAGAGCTAGAAATAGCAAGTTAAAATAAGGCTAGTCCGTTATCAACTTGAAAAAGTGGCACCGAGTCGGTGC	AAGATTCCAAAAGGCAGAGATTCGGTA	TTTTTTT	AAAATCACCTACCGAATCTCTGGAGTGGGAATCGATCAGCCGCCTTTTGGAATCTTTGT
	GAAATCCGACGACTACGACC	GTTTTAGAGCTAGAAATAGCAAGTTAAAATAAGGCTAGTCCGTTATCAACTTGAAAAAGTGGCACCGAGTCGGTGC	TTTCTCCTGCTCATCGTAGTCGTCGGA	TTTTTTT	TTGCTGAAATCCGACGACTACGACCCGGCTCCATCGAGACCTATGAGCAGGAGAAAGCA
