# Supplementary material for: Discovery and Engineering of a Rat Endogenous Retrovirus Reverse Transcriptase for Efficient Prime Editing
Source: Adv Sci (Weinh). 2026 Jun 26:e75888. Online ahead of print. doi: 10.1002/advs.75888 (PMC13335913; doi:10.1002/advs.75888)
Supplement: Supplementary file 8 — Supporting File 8: advs75888‐sup‐0008‐TableS5.xlsx. [file ADVS-9999-e75888-s002.xlsx]

## Sheet: tile01
Table S5 Fluorescence enrichment folds from common expression pattern analysis and ratios of DMS mutant cells.
Library	ID	Cluster in Tile 01	tile01-P0	tile01-P1	tile01-P2	tile01-P3			Library	ID	Cluster in Tile 02	tile02-P0	tile02-P1	tile02-P2	tile02-P3			Library	ID	Cluster in Tile 03	tile03-P0	tile03-P1	tile03-P2	tile03-P3			Library	ID	Cluster in Tile 04	tile04-P0	tile04-P1	tile04-P2	tile04-P3
Tile 01	L102N	4	2.29893	2.22491	1.07029	1.39848			Tile 02	T184N	4	5.54	4.9	6.04	5.78			Tile 03	G280F	4	1.58592	4.50016	3.90898	8.80912			Tile 04	A407A	1	7.65472	8.20312	8.19958	19.7943
	L102K	4	5.40249	6.729	3.12168	5.31424				T184K	1	0.76	1.76	1.55	1.55				T332E	4	0.653025	0.989046	0.968113	3.35887				A407C	1	6.39797	10.7833	5.95295	17.2684
	L102T	1	3.90818	3.6901	2.67573	0.279697				T184T	1	1.01	3.21	3.99	4.61				G280H	4	2.51881	9.09923	11.3068	12.2947				A407D	4	13.7528	10.8367	12.1217	6.63661
	L102S	2	1.26441	1.41092	1.51625	1.67818				T184S	3	0.06	0.05	0.03	0.05				Y275V	4	4.94433	11.7202	18.7777	22.6882				A407E	6	6.04094	6.40591	4.30288	2.09664
	L102R	1	2.52882	2.11638	2.05139	0.559394				T184R	1	1.02	1.74	3.41	2.84				Y275L	4	2.79868	7.02223	12.1288	12.7384				A407F	6	5.56966	4.76884	4.35365	0.64385
	L102I	4	5.05765	7.10886	2.76492	5.03454				T184I	7	0.63	0.6	0.59	0.33				G312S	4	3.77821	3.65947	2.9226	17.1746				A407G	2	4.81276	5.76532	5.8514	5.31589
	L102M	5	7.24163	6.45767	5.70822	7.55181				T184M	1	0.55	0.8	1.05	0.95				W283H	4	2.89197	8.15963	7.67184	12.7384				A407H	6	4.54142	5.72973	4.42981	1.45279
	L102H	4	2.06904	2.65904	1.24867	0.559394				T184H	1	1.21	2.79	3.71	4.16				L331S	1	0.653025	2.86823	1.27864	2.7885				A407I	2	9.1828	9.48431	6.65105	9.85586
	L102Q	4	6.32206	7.65152	4.63793	6.71272				T184Q	1	0.39	0.96	1.71	2.25				W283N	4	3.35841	9.98937	12.074	14.196				A407K	2	10.2253	12.4203	8.42805	11.87
	L102P	1	6.20711	5.53515	3.65683	3.07666				T184P	1	0.58	1.27	2.58	2.36				W283I	3	2.28559	6.82442	11.0328	9.633				A407L	5	6.16947	4.98237	3.10975	3.35132
	L102D	4	1.14946	1.35665	0.535146	0.83909				T184L	1	0.55	1.31	2.24	2.37				W283E	4	8.76919	9.98937	16.1109	36.3772				A407M	5	3.35608	3.3809	2.42433	2.06362
	L102E	4	1.03452	1.73652	0.713528	0.559394				T184D	4	10.44	9.51	11.97	11.78				W283S	4	3.63828	10.1377	12.622	15.0832				A407N	5	4.82704	8.64798	3.26206	2.98813
	L102A	4	6.55195	6.8918	4.37036	5.31424				T184E	1	0.97	2.06	3.01	2.72				R278E	3	1.21276	6.57716	6.84985	4.8165				A407P	3	6.04094	5.17811	8.94846	11.061
	L102G	1	4.82775	2.71331	2.58654	1.67818				T184A	1	0.6	2.11	4.26	6.96				W283T	4	3.96479	9.24758	12.2019	15.717				A407Q	6	2.47065	3.23854	1.63738	0.693377
	L102V	4	6.09216	5.69794	2.05139	3.07666				T184G	1	0.79	1.7	4.38	5.72				L330Y	4	1.44598	3.1155	4.42044	5.64037				A407R	1	8.15456	7.29562	3.41438	9.36059
	L102Y	4	1.83914	2.55051	0.802719	0.83909				T184V	1	0.73	1.79	4.57	5.43				Y275M	3	2.51881	9.49484	10.1012	9.75975				A407S	5	3.91304	2.66913	2.38626	1.99759
	L102C	4	1.4943	3.74436	0.802719	1.95788				T184Y	6	2.24	4.15	2.72	1.8				R278M	3	1.49263	3.31331	8.00063	5.76712				A407T	5	4.12726	1.93957	1.57391	1.18865
	L102W	4	1.7242	3.2017	0.624337	0.279697				T184C	1	0.42	0.96	1.69	2.19				R278I	3	0.513091	1.73083	4.74923	1.96462				A407V	2	5.841	6.81518	5.43254	5.56353
	L102F	4	1.03452	1.19385	0.356764	0.83909				T184W	1	0.8	1.37	2.48	3.05				E279Y	4	1.63256	5.93428	4.7675	6.14737				A407W	5	6.08378	4.98237	2.19586	4.45742
	L103N	1	1.83914	1.03106	0.802719	0.83909				T184F	1	0.77	1.5	2.32	1.99				W283L	4	3.96479	8.30799	8.98701	14.196				A407Y	5	7.48334	7.52694	3.96017	4.0447
	L103K	4	1.7242	2.60477	0.713528	1.39848				P193N	4	15.04	14.56	15.06	14.94				Y275T	4	1.35269	2.52207	4.69443	4.8165				A416A	3	3.37036	3.16737	4.56943	3.73103
	L103T	4	3.10356	4.28702	2.22977	2.23757				P193K	3	9.65	8.35	8.35	8.08				W283M	4	4.61782	8.20908	12.5307	16.4141				A416C	2	1.47096	2.04633	1.44699	2.0141
	L103S	4	0.689679	0.70546	0.178382	0.559394				P193T	7	7.89	7.77	7.86	7.66				R278C	3	0.932892	5.53866	4.84056	3.2955				A416D	5	7.99746	7.24224	4.59481	6.24039
	L103R	6	7.58647	9.17098	9.36505	6.43303				P193S	6	0.91	0.99	1.36	0.79				G274Y	3	0.233223	0.791237	1.20557	0.823875				A416E	1	4.02729	3.45207	3.76978	5.56353
	L103I	4	5.28754	6.94606	2.40816	1.67818				P193R	7	6.62	5.98	6.15	5.32				Y275Q	4	5.59735	9.14868	14.9966	19.6462				A416F	4	6.11235	6.77959	8.03458	3.61547
	L103M	4	11.0349	13.1867	9.09748	12.8661				P193I	5	8.36	8.69	7.15	7.29				R278T	3	2.98526	7.17059	11.5078	10.2667				A416G	2	4.38432	4.18164	4.7979	5.38193
	L103H	4	2.06904	2.33344	1.24867	1.67818				P193M	7	9.14	9.03	9.3	8.6				T276D	4	2.1923	4.94523	5.77214	7.3515				A416H	6	2.84196	3.91472	3.17321	1.48581
	L103Q	4	7.12668	8.62831	5.08388	6.71272				P193H	4	17.67	17.5	18.16	17.74				K333A	1	4.75775	20.3249	10.6675	15.9071				A416I	4	15.895	17.2604	17.3384	13.6034
	L103P	5	4.59786	3.31023	2.58654	3.07666				P193Q	7	14.27	14.42	15.41	12.29				L324Y	3	0.419802	0.840689	3.21486	1.39425				A416K	4	7.85465	6.95753	7.8188	6.50454
	L103D	5	1.4943	0.97679	0.535146	1.39848				P193L	2	21.12	19.92	20.61	22.08				E279F	3	2.93861	9.6432	11.5808	9.633				A416L	1	2.87052	3.27413	3.84593	8.53514
	L103E	4	1.03452	2.00785	0.802719	0				P193D	6	7.95	8.45	8.26	7.37				Y275N	4	11.6145	16.616	19.8554	37.7715				A416M	4	6.24088	6.139	7.74264	4.73808
	L103A	4	1.95409	3.3645	2.31896	1.95788				P193E	7	11.12	10.21	10.63	9.69				T276G	4	4.01144	8.15963	11.0146	12.9285				A416N	1	4.19867	2.65134	3.32553	5.01873
	L103G	2	4.9427	6.34914	4.63793	7.83151				P193A	1	8.5	8.71	9.1	9.77				W283A	4	5.27084	6.18154	9.27927	16.9845				A416P	6	1.68518	1.8328	1.29467	0.264144
	L103V	4	5.97722	4.66689	2.14058	2.51727				P193G	6	14.91	16.26	15.49	14.3				R278L	4	3.82486	8.40689	9.84552	12.2314				A416Q	5	0.985402	1.70824	0.913885	0.676868
	L103Y	4	0.459786	1.30239	0.0891909	0.559394				P193V	1	14.53	15.16	15.93	15.87				K333G	1	4.10473	16.9621	7.45264	13.1186				A416R	1	4.49857	4.87561	4.07441	9.29455
	L103C	4	2.52882	4.01569	0.802719	0.83909				P193Y	6	1.53	1.78	1.84	1.29				R278A	4	2.47216	5.14304	5.44335	7.8585				A416S	1	2.55633	3.54104	1.99278	4.45742
	L103W	2	5.63238	7.2174	4.9055	15.3833				P193C	1	7.65	7.68	8.58	9.08				M293A	4	10.7283	12.7092	15.6907	34.0957				A416T	1	3.74167	2.11751	1.777	4.42441
	L103F	4	1.4943	1.89931	0.535146	1.11879				P193W	4	16.32	14.93	15.98	15.55				Y275I	4	5.73729	8.06073	11.7817	18.1886				A416V	4	3.48461	4.34178	3.68093	2.67445
	P104N	4	4.48291	5.80648	2.22977	1.67818				P193F	6	8.15	9.09	9.22	6.83				T276L	3	1.72585	8.40689	11.5443	5.45025				A416W	6	4.01301	2.29545	4.89944	1.27119
	P104K	6	6.437	8.03139	8.11638	3.91576				Q194N	1	11.19	11.63	12.38	11.84				L330V	4	2.98526	8.65416	8.84088	9.3795				A416Y	5	7.59759	6.33473	2.95743	5.39844
	P104T	1	15.4028	12.3727	13.7354	3.35636				Q194K	5	10.32	11.27	9.2	9.27				R278H	3	2.47216	6.37935	8.42075	7.73175				A418A	3	12.4389	17.8832	19.09	22.9475
	P104S	4	3.44839	4.12423	0.535146	1.67818				Q194T	7	11.28	10.92	11.72	10.53				K333S	1	3.21848	18.5941	10.1926	10.0132				A418C	5	8.75437	6.29915	5.71178	4.68855
	P104R	1	9.19572	7.59726	4.54874	3.63606				Q194S	6	7.84	8.81	8.65	8.16				R278K	4	1.95907	2.96714	4.42044	6.02062				A418D	4	10.8251	10.1071	15.7518	6.22388
	P104I	4	2.18398	4.55836	0.802719	0.559394				Q194R	7	16.33	16.61	17.08	15.17				T323L	1	3.12519	9.6432	7.70837	9.56962				A418E	5	7.14059	7.09988	5.72448	4.82062
	P104M	4	10.2302	11.83	6.60013	5.03454				Q194I	7	14.36	14.12	13.72	12.18				K281F	4	5.36413	9.19813	12.074	16.4141				A418F	5	8.36877	6.53047	3.88401	5.38193
	P104H	4	9.08077	9.87644	6.24337	5.03454				Q194M	6	14.44	17.13	15.72	15.13				L324H	4	3.4517	6.92332	10.9963	10.5202				A418G	1	15.7521	14.0574	14.4699	21.3956
	P104Q	1	13.7936	11.9385	9.98939	6.99242				Q194H	6	15.75	16.28	16.62	15.69				R282N	4	2.28559	2.62097	2.88607	6.90787				A418H	2	8.74009	7.56253	8.885	8.78278
	P104P	5	14.5982	14.1092	11.2381	14.8239				Q194Q	2	13.81	13.02	12.53	14.55				L284V	4	15.6726	20.0776	24.8787	46.8341				A418I	6	4.31292	3.43428	4.42981	1.04007
	P104L	4	6.78184	10.3648	5.97579	4.75485				Q194P	4	8.94	8.25	8.67	8.98				R278Y	3	1.44598	4.20345	5.37028	4.24612				A418K	2	10.3253	9.53769	7.29839	8.33703
	P104D	4	1.95409	3.0389	0.9811	1.39848				Q194L	7	9.78	9.9	10.38	9.24				P301R	4	13.9934	19.0886	20.3669	40.053				A418L	5	7.86893	4.98237	2.95743	4.72157
	P104E	4	3.10356	3.58156	2.58654	2.23757				Q194D	2	10.26	9.9	10.47	11.17				T276C	3	2.00572	5.09359	6.26533	5.577				A418M	5	11.5106	15.2674	8.07265	9.0139
	P104A	2	6.55195	5.48088	6.15418	7.55181				Q194E	7	12.49	13.33	13.23	10.56				K281Y	4	8.72254	15.1819	20.0198	23.829				A418N	5	9.66836	6.90415	5.496	5.3324
	P104G	4	6.32206	8.79111	4.72712	1.11879				Q194A	5	13.45	13.99	12.25	12.94				K281C	4	10.5417	14.7862	17.7183	28.7089				A418P	4	7.9689	7.11768	7.17146	4.47393
	P104V	4	5.17259	7.0546	3.12168	1.67818				Q194G	5	4.31	4.63	3.88	4.09				A326C	3	1.2594	3.61002	6.95945	3.42225				A418Q	2	5.64107	4.80443	4.68366	5.74512
	P104Y	4	3.44839	5.04675	1.69463	1.95788				Q194V	2	17.26	16.6	17.7	20.28				K281A	4	5.13091	6.72551	6.77679	13.689				A418R	1	8.18312	4.64429	6.18142	8.99739
	P104C	4	3.79323	5.64368	1.78382	1.67818				Q194Y	4	13.22	12.74	13.23	12.85				R278N	1	2.37888	6.62661	5.42508	6.3375				A418S	2	6.28372	8.2921	6.62567	8.13893
	P104W	4	5.51743	6.729	1.24867	1.95788				Q194C	2	8.45	8.26	8.03	8.5				T297P	4	3.35841	3.46166	5.71734	8.80912				A418T	5	9.68264	11.157	8.07265	6.68614
	P104F	4	2.18398	2.71331	0.891909	0				Q194W	3	10.38	9.62	9.19	9.71				W283Q	3	3.49835	10.8795	10.4118	9.126				A418V	6	7.19772	8.82592	8.60575	1.96457
	V105N	4	2.75872	3.90716	1.24867	1.39848				Q194F	6	15.88	16.19	17.52	16.17				L277H	3	3.21848	3.61002	32.5688	8.3655				A418W	6	7.85465	8.25651	10.4589	3.58245
	V105K	4	4.25302	7.65152	5.08388	3.91576				G195N	7	21.86	21.21	21.02	20.02				T276I	3	1.30605	4.10454	5.66255	3.35887				A418Y	2	9.25421	7.29562	7.97111	8.20496
	V105T	4	4.13807	10.9618	3.38926	4.19545				G195K	2	6.65	6.41	6.07	7.56				T332V	1	2.98526	11.2257	8.05543	7.66837				A419A	2	10.1682	14.7158	11.3347	16.1623
	V105S	4	2.18398	3.31023	1.15948	1.11879				G195T	1	13.36	14.22	14.62	14.61				Y275A	4	7.60307	13.5005	19.9833	19.5195				A419C	5	11.7963	8.48783	6.40989	8.271
	V105R	6	7.35658	12.8611	9.72181	5.59394				G195S	6	7.03	7.61	7.42	6.83				W283F	4	3.68492	6.4288	8.80434	9.3795				A419D	2	5.96954	3.45207	3.49053	4.606
	V105I	4	2.41388	6.02354	0.624337	0.559394				G195R	6	12.39	13.71	12.74	11.84				G280P	4	2.37888	2.86823	3.96378	6.02062				A419E	2	5.92669	3.6834	3.85863	4.98571
	V105M	4	12.989	15.9	8.11638	8.3909				G195I	7	10.27	10.64	10.91	9.27				T276F	1	1.67921	4.79687	4.25604	4.24612				A419F	5	10.668	6.05003	6.13065	6.0753
	V105H	4	4.13807	6.729	3.74602	3.35636				G195M	5	14.43	16.35	14.17	13.78				T300H	4	1.44598	3.1155	2.22849	3.61237				A419G	3	9.75405	9.57328	11.5505	11.1931
	V105Q	2	4.36797	9.22524	2.31896	15.3833				G195H	1	13.09	14.62	13.83	14.46				L330W	1	3.07854	8.75306	6.90465	7.66837				A419H	6	7.02634	5.23149	8.89769	2.22871
	V105P	4	7.70141	9.38804	1.78382	1.67818				G195Q	7	15.44	15.6	15.66	13.49				L277C	4	2.70539	3.31331	4.89536	6.71775				A419I	5	6.08378	4.44855	1.70084	4.47393
	V105L	4	4.71281	8.51978	3.74602	2.23757				G195P	5	14.55	14.8	14.21	13.9				W283C	4	7.60307	7.41785	14.1381	18.5689				A419K	5	9.43986	8.09636	7.04453	4.50695
	V105D	4	5.05765	7.0546	1.60544	2.23757				G195L	2	10.93	10.14	10.02	12.21				E279I	3	1.35269	3.26385	5.40682	3.2955				A419L	5	6.19803	6.88635	3.85863	4.29233
	V105E	4	7.47152	8.46552	3.56764	5.87363				G195D	5	11.52	12.05	10.76	10.87				G280Q	4	3.91815	6.87387	8.43902	9.50625				A419M	1	9.16852	9.12842	6.51143	12.4313
	V105A	6	6.6669	8.35698	7.67042	6.15333				G195E	4	6.26	6.16	6.73	6.3				R282D	4	2.37888	3.36276	4.27431	5.76712				A419N	2	8.55443	5.90767	6.85414	7.3465
	V105G	6	10.805	10.3106	12.7543	7.27212				G195A	3	17.97	17.2	17.22	17.59				E279M	1	3.8715	9.24758	7.48917	9.3795				A419P	5	6.95494	4.8934	4.59481	4.55648
	V105Y	2	5.97722	6.8918	2.22977	123.626				G195V	3	16.44	13.57	14.72	15.44				T310H	4	7.92959	14.1928	9.535	19.1392				A419Q	2	10.2253	9.32416	6.28296	11.7544
	V105C	4	4.48291	8.03139	2.9433	1.39848				G195Y	7	16.68	17.89	17.93	14.63				T323S	3	1.86578	3.1155	6.30186	4.49962				A419R	5	8.48302	4.94679	4.36634	4.44092
	V105W	2	3.33345	4.77542	1.78382	22.096				G195C	7	13.63	13.17	12.7	11.76				W317H	4	5.17755	5.2914	11.1059	12.4215				A419S	4	3.92733	4.3062	3.69362	3.00463
	V105F	4	6.89679	6.67473	3.30007	3.35636				G195W	3	11.12	9.41	10.16	9.39				E279C	4	3.73157	7.81347	6.81332	8.93587				A419T	1	6.32657	6.26356	5.5087	9.3771
	R106N	4	6.32206	9.65937	3.56764	1.95788				G195F	3	17.66	16.56	16.01	16.95				L330F	1	2.51881	6.52771	5.15109	5.95725				A419V	5	7.24056	5.65855	3.45246	2.98813
	R106K	4	11.4946	12.1013	7.93799	6.71272				F196N	7	10.34	9.95	11.26	8.72				A326Q	3	1.91243	5.2914	5.49815	4.49962				A419W	5	15.7664	17.296	11.9186	10.7308
	R106T	4	12.874	13.1324	8.38395	11.4676				F196K	7	26.04	25.35	26.5	22.99				K333P	1	5.97051	18.693	9.27927	13.8791				A419Y	5	6.59791	4.57311	4.0871	2.90558
	R106S	1	12.989	14.7061	10.3462	1.95788				F196T	4	10.32	9.78	10.87	11.31				E279L	3	3.49835	8.85196	8.78608	8.112				A421A	2	10.2253	10.8723	8.63114	11.87
	R106I	4	7.47152	8.73685	5.79741	1.95788				F196S	7	9.33	8.76	10.3	7.44				T310K	4	10.1685	11.5718	11.0694	23.4487				A421C	4	18.9654	18.328	17.5542	12.5303
	R106M	6	14.4833	15.086	14.3597	9.22999				F196R	3	9.8	9.06	8.72	9.64				P319S	4	4.99097	6.4288	6.13747	11.4709				A421D	2	6.26944	5.33826	4.16326	6.4385
	R106H	4	9.77045	13.2409	6.42175	3.35636				F196I	7	30.43	29.88	29.83	27.56				G280A	4	6.01716	9.34649	11.4164	13.8157				A421E	5	4.24151	6.21017	2.46241	3.76405
	R106Q	4	6.55195	7.2174	4.28117	2.23757				F196M	5	13.75	14.09	13.22	13.22				Q294R	4	7.78965	8.70361	10.5396	17.8717				A421F	1	4.59854	6.56606	3.51592	10.5492
	R106P	4	10.805	11.613	7.58123	3.63606				F196H	4	17.79	17.33	18.37	18.83				L277D	3	1.49263	3.06604	3.65325	3.42225				A421G	6	5.68391	6.05003	5.36908	1.18865
	R106L	4	7.70141	8.84538	6.8677	5.03454				F196Q	7	5.92	5.29	5.4	4.7				W283R	4	8.48932	11.1268	12.6951	19.4561				A421H	5	8.18312	9.46651	5.8514	4.88666
	R106D	4	3.90818	5.86074	2.22977	3.35636				F196P	6	5.8	6.52	6.23	6.07				G280D	3	2.1923	4.20345	7.32478	5.00662				A421I	4	8.98287	7.54474	8.85961	7.5446
	R106E	4	2.98861	4.72115	1.69463	2.79697				F196L	1	10.44	12.08	12.35	13.17				T310Q	4	14.18	18.6435	18.2115	32.3212				A421K	6	7.62615	7.33121	5.57216	3.40085
	R106A	2	7.35658	8.73685	5.17308	80.8324				F196D	4	5.86	5.47	7.24	6.86				F313H	4	6.9034	12.6103	7.7449	15.5269				A421L	4	7.26912	4.78664	5.77525	3.00463
	R106G	4	12.5292	13.9464	10.0786	10.3488				F196E	2	12.08	11.64	11.19	12.18				Y275C	4	11.4746	14.2917	17.4808	25.7936				A421M	5	7.76896	5.49841	2.71627	3.35132
	R106V	1	11.4946	8.84538	8.91909	6.15333				F196A	3	21.33	20.87	19.56	20.6				W283Y	3	3.40506	7.41785	10.4666	7.605				A421N	4	7.69756	5.69414	11.1316	5.03524
	R106Y	4	6.437	11.2331	4.19197	5.31424				F196G	4	5.05	3.97	5.08	4.89				T276Y	3	1.2594	2.37371	3.16007	2.7885				A421P	5	6.96922	6.58385	3.75708	2.97162
	R106C	4	6.89679	6.4034	1.69463	3.35636				F196V	3	5.88	5.73	5.54	5.74				R278S	3	1.63256	2.62097	5.33375	3.61237				A421Q	5	9.1828	8.2921	3.70631	9.0139
	R106W	4	10.9199	12.9153	7.49204	8.11121				F196Y	5	9.03	9.21	8.31	9.06				A325Q	4	2.47216	4.54961	2.81301	5.45025				A421R	1	1.84227	0.658385	1.37083	2.3938
	R106F	4	6.09216	8.46552	2.14058	0.83909				F196C	3	7.36	7.04	7.18	7.22				K333C	1	8.02287	25.5174	13.243	17.6816				A421S	4	4.84132	4.82223	7.57763	3.84659
	K107N	1	11.3797	9.00818	8.29476	4.75485				F196W	5	15.88	15.59	14.2	14.38				K281H	4	8.6759	11.2257	13.7545	19.0759				A421T	1	6.39797	9.5021	6.66375	16.575
	K107T	1	23.3341	15.9	16.3219	15.663				K197N	2	8.76	8.78	8.77	9.26				T332T	3	2.28559	4.59907	8.01889	5.00662				A421V	3	23.107	23.5417	27.7973	29.9143
	K107S	6	4.82775	6.4034	4.45955	1.95788				K197K	2	6.5	6.31	6.41	7.37				A326F	4	0.839603	0.989046	1.55263	1.83787				A421W	2	6.05522	7.02871	5.24215	5.67909
	K107R	5	10.4601	11.2874	8.29476	12.3067				K197T	4	13.78	13.75	14.23	13.82				R278D	3	2.14565	5.14304	5.47988	4.68975				A421Y	3	5.26976	4.46634	7.92034	5.56353
	K107I	4	7.01174	8.62831	2.9433	5.31424				K197S	4	10.14	8.93	10.05	10.64				G280K	1	1.86578	6.57716	5.42508	4.056				A427A	3	13.7956	11.1036	14.1779	13.9666
	K107M	4	14.1384	15.086	11.7732	12.027				K197R	2	9.64	9.67	9.2	9.98				L284I	4	6.99669	5.73647	12.6585	15.0199				A427C	2	14.6382	16.5308	12.3755	14.6765
	K107H	1	19.0811	10.7447	11.1489	6.15333				K197I	2	7.63	8.08	7.21	8.37				L331A	1	6.71683	17.16	12.4759	14.3861				A427D	5	4.52714	2.52678	1.49776	2.72398
	K107Q	1	8.50604	6.24061	7.58123	4.19545				K197M	5	15.89	17.24	16.06	15.77				Y275G	4	9.04906	13.0554	16.1291	19.3294				A427E	5	9.76833	8.32768	7.50148	6.90075
	K107P	1	12.7591	9.98497	7.93799	6.43303				K197H	6	14.64	15.79	15.7	13.91				T291N	4	10.5417	14.2423	14.5217	22.4981				A427F	5	12.1676	11.1214	9.11347	7.75922
	K107L	4	17.127	19.6986	11.5056	6.99242				K197Q	7	18.77	19.07	18.62	16.78				T291C	4	13.3404	16.5665	18.4489	28.392				A427G	3	13.9813	12.4203	20.6767	16.2779
	K107D	4	11.8395	11.8843	6.42175	3.91576				K197P	2	13.23	12.7	12.07	13.76				K281Q	4	8.48932	11.1762	14.2294	18.0619				A427H	2	10.768	7.0643	7.37455	7.85827
	K107E	1	8.73593	7.43446	5.79741	3.91576				K197L	7	18.66	18.7	19.59	17.43				L324G	1	4.99097	12.1158	10.1926	10.5836				A427I	5	10.4395	8.23871	5.16599	6.10832
	K107A	4	9.31067	8.89965	5.44065	5.59394				K197D	4	8.46	7.53	9.19	7.93				M293G	4	10.7749	10.6817	12.1288	22.815				A427K	2	11.8819	12.2958	8.91038	10.3511
	K107G	5	2.64377	2.27918	1.15948	2.79697				K197E	2	16.17	15.54	15.9	16.86				C314C	4	8.39603	10.7312	8.51208	17.745				A427L	4	7.84037	9.1996	8.6946	5.36542
	K107V	1	12.5292	8.30272	5.52984	3.35636				K197A	5	13.91	14.92	13.91	14.6				K333W	1	2.79868	6.18154	4.80403	5.89387				A427M	4	3.6417	4.48414	4.60751	2.17919
	K107Y	4	7.58647	8.79111	3.74602	5.59394				K197G	2	10.48	9.89	9.9	11.3				L324N	1	1.53927	3.65947	2.30155	3.23212				A427N	1	7.8975	4.2884	5.61024	9.54219
	K107C	4	8.85088	11.3416	4.37036	5.59394				K197V	5	7.38	8.12	7.09	7.82				M293N	4	7.55643	8.95087	8.54862	15.8437				A427P	5	9.28277	6.06782	4.88675	5.95974
	K107W	4	5.05765	7.16313	3.47845	1.67818				K197Y	5	8.05	8.39	6.96	6.72				L330D	1	5.27084	14.5884	10.1743	11.0272				A427Q	5	16.6661	14.5023	11.2839	10.6978
	K107F	4	14.2534	13.5665	7.49204	11.1879				K197C	6	14.13	15.6	15.48	13.59				T276V	3	1.2594	3.1155	4.84056	2.59837				A427R	6	10.5538	8.47004	7.89495	3.83008
	P108N	4	9.65551	11.0703	6.15418	4.19545				K197W	3	15.9	14.32	13.6	13.9				E306S	4	6.01716	4.79687	5.53468	12.3581				A427S	2	8.74009	6.49488	7.8188	7.1649
	P108K	4	11.8395	16.931	10.4353	8.3909				K197F	7	16.82	16.59	15.69	14.77				L331G	1	6.85676	16.3687	11.252	14.0692				A427T	6	6.85497	4.71546	5.66101	2.5754
	P108T	4	15.6327	16.3884	9.63262	13.4254				N198K	3	15.23	14.51	12.74	13.29				R282I	3	0.653025	1.1374	3.59846	1.33087				A427V	2	13.5243	12.972	8.40267	12.6954
	P108S	6	5.05765	6.51194	6.24337	2.23757				N198T	4	12.32	11.81	13.2	12.31				K333H	1	5.08426	19.9787	10.3752	10.3301				A427W	2	15.2666	15.6945	11.8044	16.1623
	P108R	4	9.31067	13.1324	8.74071	7.55181				N198S	5	0.19	0.23	0.19	0.22				A287Q	4	15.0196	21.2645	20.5496	30.4834				A427Y	2	10.5966	8.5768	7.78072	8.53514
	P108I	4	6.78184	10.799	2.49735	3.07666				N198R	3	18.01	15.96	16.08	16.23				G274Q	3	1.63256	1.97809	4.89536	3.2955				A440A	2	19.2939	40.7131	20.8797	20.7848
	P108M	4	7.35658	11.613	3.38926	0.83909				N198I	4	9.42	8.56	10.57	8.66				W283G	4	12.6407	12.2642	14.5217	25.4134				A440C	3	6.88353	10.3206	14.2541	10.8299
	P108H	4	9.42561	11.4502	6.60013	8.3909				N198M	2	11.35	11.08	10.36	11.42				G280Y	3	2.23894	5.68702	7.61704	4.49962				A440D	5	7.02634	12.4737	5.99103	4.37488
	P108Q	1	17.8167	15.4116	16.4111	15.1036				N198H	3	11.56	11.26	10.32	11.36				Q303A	4	7.78965	10.5828	10.5944	15.5902				A440E	5	5.71247	6.47709	3.82055	4.11074
	P108P	1	18.0466	16.2256	17.9274	15.663				N198Q	7	7.06	7.04	7.7	5.94				T323F	4	2.47216	4.45071	4.25604	4.94325				A440F	4	14.4097	12.4203	14.3302	10.6978
	P108L	4	14.4833	13.8921	7.49204	6.71272				N198P	5	4.27	4.33	3.91	4.1				E306A	4	11.9877	11.4235	17.7548	23.829				A440G	6	13.7385	15.9614	8.92307	5.79465
	P108D	4	5.51743	8.19419	3.03249	3.35636				N198L	2	16.16	15.02	15.51	16.16				P319C	4	3.73157	5.48921	6.2288	7.41487				A440H	2	20.0365	21.8869	17.8081	21.3791
	P108E	4	4.13807	3.3645	1.42706	2.23757				N198D	7	9.15	8.47	9.06	8.32				Y275F	4	5.59735	7.22004	7.65357	11.0906				A440I	1	7.82609	6.744	6.07988	10.9124
	P108A	1	12.6441	12.9153	11.9516	10.0691				N198E	5	15.09	14.86	13.86	13.74				T285S	4	4.24466	5.53866	5.20589	8.3655				A440K	5	9.32561	7.15327	6.46066	5.46447
	P108G	4	4.82775	5.20955	2.67573	3.35636				N198A	2	7.35	7.25	6.94	9.09				E279N	3	4.99097	9.84101	10.9415	9.75975				A440L	5	11.1822	10.2673	7.38724	4.91968
	P108V	4	13.5637	16.931	11.684	9.50969				N198G	7	10.04	9.87	10.14	9.46				K281E	4	10.635	14.6379	12.6951	20.6602				A440M	2	9.73977	7.3668	7.9838	9.39361
	P108Y	1	6.89679	5.26381	3.30007	1.11879				N198V	1	7.02	8.01	7.48	7.81				A311T	4	11.0081	11.8686	15.9099	21.1672				A440N	3	9.02571	9.98254	11.9947	14.3133
	P108C	4	9.77045	9.82217	3.83521	3.07666				N198Y	3	9.93	9.38	8.85	8.94				L330P	1	3.26512	7.31894	5.44335	6.27412				A440P	3	18.5798	14.1286	18.6458	21.99
	P108W	4	11.1498	13.0239	5.17308	3.35636				N198C	4	8.11	7.19	8.28	7.49				E279K	4	8.90912	10.5828	8.25636	17.1112				A440Q	4	11.582	12.7762	13.1752	10.6153
	P108F	4	5.28754	5.20955	2.76492	2.23757				N198W	5	10.84	12.15	10.71	11.2				A311V	4	10.1219	9.89046	10.9598	19.3927				A440R	6	7.36909	8.70136	7.61571	3.08718
	G109N	4	14.5982	19.9157	10.8813	8.11121				N198F	2	6.61	6.12	5.66	7.02				L324F	3	1.49263	3.06604	4.63963	2.85187				A440S	3	6.54078	6.21017	9.25309	7.14839
	G109K	4	4.9427	8.46552	2.9433	5.59394				S199N	6	4.8	5.12	5.03	4.7				I295H	4	8.6759	11.8686	10.7406	16.5409				A440T	3	6.68359	9.91137	11.5505	9.5587
	G109T	4	12.2993	14.5433	9.54343	5.87363				S199K	5	0.24	0.31	0.21	0.18				T276N	4	3.77821	4.59907	8.05543	7.16137				A440V	2	9.45414	7.95401	7.8188	9.44314
	G109S	4	3.90818	7.38019	2.40816	1.67818				S199T	7	18.41	16.91	18.12	16.36				E306Q	4	11.6612	9.74211	13.6084	22.0545				A440W	2	10.4824	7.81165	9.43079	8.89834
	G109R	1	13.4487	10.6362	8.8299	4.19545				S199R	7	10.48	9.63	9.96	8.96				T332C	3	0.839603	2.91769	3.1966	1.58437				A440Y	4	10.1396	8.48783	8.82153	6.27341
	G109I	4	7.70141	11.5044	6.68932	2.51727				S199I	5	3.34	3.51	2.87	3.25				T276E	4	16.6521	22.9459	18.7412	31.3706				A443A	4	13.8813	16.0326	17.3765	10.054
	G109M	4	15.9776	14.3805	11.5948	12.3067				S199M	2	3.85	2.97	3.27	3.89				M293F	4	8.20945	13.8466	12.6951	15.4635				A443C	2	10.3824	13.1321	11.7409	12.4973
	G109H	4	10.0003	10.8532	5.61903	4.47515				S199H	3	9.61	6.96	7.82	9.19				I295I	2	8.62925	9.5443	5.02323	16.1606				A443D	2	15.5522	18.3102	15.9549	21.3626
	G109Q	4	10.2302	15.1945	7.75961	2.51727				S199Q	1	4.62	4.9	5.03	5.27				K281M	4	10.7283	14.4401	13.4805	19.9631				A443E	4	5.66963	6.15679	5.82602	4.11074
	G109P	4	12.4142	13.7836	8.56233	11.1879				S199P	2	3.86	3.02	3.78	4.45				W283D	4	7.8363	11.2257	13.8458	14.5762				A443F	2	7.59759	8.8793	9.32925	8.74976
	G109L	4	14.1384	18.0706	9.27586	4.19545				S199L	7	4.99	4.59	5.18	4.17				T310R	4	22.9025	23.7371	37.5189	42.588				A443G	4	12.1819	11.673	11.2459	9.29455
	G109D	1	13.3338	11.5044	6.24337	2.79697				S199D	5	11.76	12.4	10.6	11.08				G320C	4	6.4836	7.76401	10.6492	12.0412				A443H	4	9.46843	10.0893	14.9776	6.60359
	G109E	2	6.437	8.73685	8.20557	10.0691				S199E	2	1.44	1.55	1.35	1.69				L330K	1	4.66446	13.995	5.15109	8.619				A443I	4	4.91273	3.00722	5.57216	3.84659
	G109A	1	10.0003	8.84538	7.75961	5.31424				S199A	3	3.48	3.13	3.14	3.25				K333N	3	4.2913	11.2257	12.7864	7.92187				A443K	1	8.76865	8.5768	8.03458	12.0516
	G109V	4	12.874	14.0007	10.5245	10.6285				S199G	4	6.71	6.15	6.6	6.96				T291Q	4	11.0081	12.3631	15.5081	20.28				A443L	5	8.46874	10.2317	6.11795	6.52105
	G109Y	4	14.943	21.4351	9.63262	9.78939				S199V	5	4.98	5.01	4.6	4.39				L330N	1	4.2913	10.8795	6.48453	7.8585				A443M	4	14.4526	14.8759	18.9631	14.8416
	G109C	4	16.4373	16.8225	12.5759	10.9082				S199Y	3	10.45	9.2	9.08	10.32				E306T	4	10.8682	12.0169	13.5901	19.8997				A443N	2	10.4395	9.48431	11.2966	10.1695
	G109W	1	10.0003	5.26381	4.72712	3.35636				S199C	3	2.37	1.9	1.92	2.19				G274K	3	1.35269	2.86823	3.16007	2.47162				A443P	2	13.4814	11.2103	13.8352	12.877
	G109F	4	18.5064	16.714	12.8435	14.2645				S199W	6	10.82	11.15	11.87	10.18				E306H	4	15.3461	17.4567	18.0288	28.0117				A443Q	3	8.31165	10.374	13.7844	20.7848
	T110N	4	17.242	18.9389	14.4489	10.3488				S199F	7	9.58	9.54	10.16	9.04				I318V	4	8.76919	14.0939	15.0331	15.7804				A443R	2	9.43986	10.4808	9.78619	9.85586
	T110K	1	15.6327	13.3495	11.5056	9.78939				P200N	4	6.51	6.22	7.4	6.9				I295C	4	10.0752	12.8081	14.339	18.1252				A443S	3	3.95589	4.67987	6.09257	5.28287
	T110T	4	14.4833	16.117	11.5948	6.99242				P200K	2	14.09	13.72	13.86	14.11				T291R	4	10.0752	9.5443	13.9189	18.0619				A443T	4	10.5395	8.79033	15.371	8.37005
	T110S	6	1.95409	3.47303	3.21087	0.559394				P200T	4	11.37	10.24	11.36	11.88				T323E	3	3.63828	6.23099	7.10558	6.46425				A443V	4	8.09743	8.48783	11.4997	5.01873
	T110R	4	5.17259	6.729	4.28117	3.35636				P200S		0	0	0	0				Y275E	4	10.3551	11.6707	18.1019	18.3787				A443W	2	6.71216	9.5021	8.97385	8.68372
	T110I	6	7.93131	9.11671	10.8813	4.75485				P200R	5	17.79	17.57	16.94	16.89				L328G	1	3.96479	12.1158	5.40682	7.03462				A443Y	4	7.29769	10.5164	10.5605	6.78519
	T110M	4	14.1384	18.0706	14.003	10.0691				P200I	3	4.83	4.71	4.56	4.65				M293I	4	7.8363	11.7202	8.49382	13.8791				A459A	4	7.4405	7.61592	6.96838	5.23335
	T110H	4	22.0697	21.5979	16.3219	19.0194				P200M	7	11.55	12.52	12.07	9.87				L324A	4	3.26512	5.63756	4.93189	5.76712				A459C	1	3.05617	2.81148	2.8432	10.3841
	T110Q	4	11.3797	13.2409	9.00829	4.75485				P200H	5	7.58	7.74	6.88	7.53				T291M	4	14.9729	15.1324	17.426	26.4274				A459D	3	2.1993	1.04986	2.28471	1.89853
	T110P	1	8.85088	8.13992	6.42175	5.31424				P200Q	1	13.21	13.67	14.4	14.56				L284P	1	9.98195	17.5061	15.1793	17.6182				A459E	4	4.24151	5.96106	4.95021	3.35132
	T110L	6	9.54056	10.9618	10.5245	3.91576				P200P	5	16.15	16.36	14.31	15.95				E279T	3	3.59164	6.52771	6.48453	6.3375				A459F	3	2.54205	2.79369	3.74439	3.15321
	T110D	6	13.5637	12.7525	19.0869	8.11121				P200L	3	5.92	5.51	5.67	5.55				I295T	4	2.70539	3.06604	3.70805	4.75312				A459G	4	5.34116	5.90767	7.273	5.44796
	T110E	5	5.63238	4.34129	3.74602	5.03454				P200D	2	11.86	12.03	10.49	13.24				T291S	4	8.48932	9.6432	14.5582	14.8931				A459H	1	3.08474	4.66208	3.33822	5.77814
	T110A	1	8.62099	9.33377	6.24337	2.23757				P200E	3	7.58	7	6.81	6.94				I295Q	4	15.7659	14.3412	24.422	27.6315				A459I	4	3.1847	2.66913	3.51592	1.88202
	T110G	6	7.58647	10.4191	8.47314	2.79697				P200A	2	19.28	17.09	17.52	19.54				L277N	1	1.30605	4.79687	2.90434	2.2815				A459K	4	3.91304	5.03576	4.29018	2.60842
	T110V	4	18.0466	17.528	14.1814	12.8661				P200G	4	12.48	11.45	12.49	12.41				G274L	3	0.979537	1.87919	2.50248	1.71112				A459L	2	1.31387	1.67265	1.44699	2.0306
	T110Y	5	8.62099	6.94606	5.61903	6.43303				P200V	4	15.6	14.87	15.26	15.43				F321W	4	13.5736	15.4786	14.54	23.7022				A459M	4	3.69883	2.59795	3.84593	2.32777
	T110C	6	11.6096	11.4502	11.5056	8.9503				P200Y	4	8.28	7.09	8.54	7.57				A287S	4	5.78393	9.34649	6.86812	10.0766				A459N	4	5.48398	4.55531	7.17146	3.07067
	T110W	4	15.6327	18.6675	12.2192	12.3067				P200C	7	10.79	8.65	10.1	8.32				P327G	3	2.98526	4.50016	6.26533	5.19675				A459P	4	3.75595	3.70119	3.40168	1.84901
	T110F	6	13.1039	14.6519	14.9841	6.99242				P200W	3	18.57	17.59	16.31	16.77				V292L	4	9.84201	12.9565	10.4483	17.0479				A459Q	1	2.79911	2.77589	3.22398	5.08477
	N111N	6	13.6786	15.2488	17.5706	10.9082				P200F	7	6.22	5.48	6.27	5.21				I295F	4	10.5417	11.7202	11.526	18.252				A459R	3	2.62774	2.91825	4.77251	2.79002
	N111K	1	11.0349	9.87644	10.0786	5.03454				T201N	3	12.4	11.55	10.82	12.17				E306M	4	8.02287	9.19813	10.4666	13.8791				A459S	3	2.77055	4.11046	5.82602	3.40085
	N111T	2	14.4833	12.8611	12.0408	17.6209				T201K	4	17.33	16.74	17.07	17.16				P327A	1	2.05236	6.13209	3.41579	3.549				A459T	5	3.12758	4.62649	2.75435	1.89853
	N111S	5	15.9776	10.9075	13.0219	13.4254				T201T	2	16.46	16.55	15.77	18.4				M293C	2	10.3085	8.75306	8.51208	17.8084				A459V	4	2.1993	2.38442	4.87406	1.96457
	N111R	1	12.4142	10.6362	10.7921	5.03454				T201S	1	9.38	9.72	10.12	10.77				G280M	1	1.72585	4.15399	3.2514	2.97862				A459W	4	3.68455	3.54104	3.42707	2.80653
	N111I	6	15.2879	15.0317	14.2706	7.55181				T201R	3	16.91	16.25	16.36	16.61				Q294T	4	11.4279	10.6817	11.0876	19.7096				A459Y	2	2.54205	3.73678	2.77973	2.37729
	N111M	6	12.4142	13.8921	11.1489	6.71272				T201I	4	2.36	2.23	2.56	2.65				M293Q	4	10.0752	12.9071	12.9873	17.3647				C413A	4	1.78515	3.41649	2.34818	1.22166
	N111H	3	17.127	17.2024	23.6356	14.8239				T201M	7	9.58	9.66	9.56	9.14				A322P	4	1.39934	1.87919	1.20557	2.40825				C413D	3	0.785465	0.676179	1.0662	0.80894
	N111Q	1	12.0694	12.3184	8.74071	4.19545				T201H	3	7.71	6.97	7.04	7.62				K333L	1	2.98526	8.15963	6.53933	5.13337				C413E	5	3.6417	2.74031	1.61199	2.04711
	N111P	1	18.9662	18.9389	17.303	11.4676				T201Q	1	8.79	8.89	9.88	9.83				L330C	3	4.61782	8.5058	8.93221	7.92187				C413F	6	13.5957	11.6552	9.45617	6.02578
	N111L	6	17.0121	17.0396	18.3733	13.9848				T201P	2	17.18	17.16	16.42	17.85				T323D	1	3.59164	9.6432	5.82694	6.14737				C413G	1	4.12726	3.70119	1.32006	5.77814
	N111D	1	14.7132	12.7525	11.4164	9.50969				T201L	4	14.02	13.64	14.44	13.89				R302S	4	10.4018	10.385	11.1607	17.745				C413H	1	3.91304	3.00722	4.73443	8.86532
	N111E	6	8.1612	8.46552	9.98939	4.75485				T201D	4	12.89	11.38	12.34	12.1				M293H	1	9.74873	16.5665	13.5536	16.6042				C413I	6	17.2945	19.6626	12.0709	6.19087
	N111A	4	12.7591	10.2563	5.52984	7.27212				T201E	5	14.76	14.54	13.96	13.89				T323Y	3	1.30605	2.67043	3.83592	2.21812				C413K	3	8.11171	5.05355	11.487	8.13893
	N111G	1	12.5292	10.3648	12.3975	7.55181				T201A	4	18.56	17.03	17.95	17.66				T299R	4	9.74873	9.14868	13.9189	16.5409				C413L	6	3.52745	3.0784	3.96017	0.990539
	N111V	1	16.7822	15.303	15.3408	9.78939				T201G	2	7.49	7.48	7.61	8.19				L330S	3	4.52453	8.5058	8.32942	7.66837				C413M	5	13.3386	12.2424	10.1924	9.16248
	N111Y	6	12.6441	12.1013	12.9327	8.3909				T201V	3	13.22	12.67	11.85	12.15				Y275K	4	4.33795	5.04414	7.52571	7.3515				C413N	6	5.41257	6.65503	5.48331	2.52587
	N111C	6	11.7245	12.1556	11.5948	5.31424				T201Y	5	8.53	8.87	8.15	8.67				K281N	3	7.36985	10.2366	13.5353	12.4849				C413P	6	3.15614	1.44133	2.29741	0.412724
	N111W	4	14.943	12.644	6.95689	9.22999				T201C	4	10.91	8.78	10.29	9.69				R282T	4	3.07854	3.61002	4.85883	5.19675				C413Q	5	2.72771	3.23854	0.939271	1.05657
	N111F	6	13.1039	14.2177	11.7732	7.83151				T201W	2	6.12	6.33	5.73	6.4				P301V	4	11.9877	19.6326	16.4762	20.2166				C413R	5	4.05586	4.23502	3.24937	2.41031
	D112N	6	10.0003	11.016	9.09748	4.75485				T201F	3	11.68	10.81	9.14	10.66				M293S	4	10.0752	9.84101	10.8867	16.9845				C413S	4	3.55602	3.96811	4.56943	2.26173
	D112K	4	8.73593	8.24845	5.35146	5.59394				L202N	2	11	11.63	11.07	12.57				L331K	3	3.31177	5.14304	10.3387	5.577				C413T	6	2.57061	4.00369	2.71627	1.40326
	D112T	2	19.7708	20.2955	17.6598	36.3606				L202K	1	13.45	14.21	13.79	14.22				A287K	2	11.941	10.929	10.1378	19.8997				C413V	2	5.34116	6.4415	4.69636	5.86069
	D112S	1	9.19572	8.13992	6.15418	5.03454				L202T	2	3.93	3.72	3.6	3.92				T291E	4	16.279	18.2479	20.5496	27.1245				C413W	3	5.05554	2.79369	8.73268	5.91021
	D112R	1	10.2302	8.24845	8.29476	3.63606				L202S	6	9.98	10.56	10.31	9.32				G280S	3	2.28559	6.57716	7.94583	3.8025				C413Y	4	8.89718	7.02871	9.62118	6.57057
	D112I	1	10.0003	7.65152	8.65152	4.47515				L202R	2	7.73	8.13	6.67	8.94				P301N	4	10.2152	10.4344	12.6585	16.9845				D404A	5	5.45541	3.87913	2.57665	2.55889
	D112M	1	23.564	18.7218	12.6651	8.6706				L202I	2	12.52	11.65	11.79	13.17				K289V	4	15.9058	16.1215	17.353	26.4274				D404C	6	6.61219	7.43797	3.59208	1.8325
	D112H	1	9.8854	6.34914	8.20557	2.79697				L202M	1	4.44	4.53	4.91	5.73				Y275D	4	21.8763	22.1546	25.9198	36.3139				D404E	4	5.29832	6.47709	5.05176	3.81357
	D112Q	3	1.4943	1.89931	2.14058	1.67818				L202H	7	4.69	4.21	5	3.89				Y275S	4	1.49263	2.1759	1.4065	2.47162				D404F	2	7.11203	5.23149	3.00821	6.35596
	D112P	1	24.3687	16.7682	14.003	6.43303				L202Q	5	10.47	11.11	10.42	10.61				A311S	2	4.05808	3.16495	3.36099	6.71775				D404G	4	4.89845	2.54457	4.58212	3.21925
	D112L	1	13.3338	12.2099	10.8813	8.11121				L202P	5	13.28	14.38	11.38	12.1				M293Y	4	11.288	9.98937	13.0056	18.6322				D404H	4	5.86957	7.49136	5.45793	3.69801
	D112E	1	9.19572	7.81432	8.47314	5.87363				L202L	3	12.25	11.83	11.47	11.92				A326S	3	0.653025	0.692332	1.42477	1.07737				D404I	5	6.62647	4.6087	2.32279	2.19569
	D112A	1	25.0583	19.6443	15.3408	11.7473				L202D	6	12.52	13.01	12.83	12.83				G274A	4	3.49835	3.31331	5.00496	5.76712				D404K	4	6.5265	6.1212	8.02188	5.03524
	D112G	5	13.3338	13.1324	11.5948	14.8239				L202E	5	17.84	18.42	17.31	17.39				E306R	4	8.16281	8.70361	10.9598	13.4355				D404L	4	5.62679	6.72621	10.2051	3.69801
	D112V	6	14.1384	14.5433	13.2003	8.11121				L202A	3	5.53	5.11	4.77	4.53				E306Y	4	15.2528	16.4182	19.9468	25.0331				D404M	5	6.58363	6.03223	4.45519	4.14375
	D112Y	5	7.35658	6.18634	5.26227	7.83151				L202G	3	11.72	9.85	10.28	11.53				L330E	1	5.59735	12.6598	10.3752	9.126				D404N	2	5.69819	6.05003	4.59481	5.31589
	D112C	5	11.6096	10.0392	6.68932	9.78939				L202V	4	32.33	31.92	32.73	33.07				Y275H	4	9.65544	10.1872	10.6858	15.6536				D404P	6	6.28372	5.62297	6.87953	1.98108
	D112W	1	15.6327	13.7293	12.2192	7.27212				L202Y	2	13.58	13.38	12.85	14.38				K281D	2	10.1685	9.69265	8.74955	16.4775				D404Q	5	5.12695	6.51268	2.42433	3.03765
	D112F	1	14.8281	11.9385	12.3084	7.55181				L202C	7	11.58	11.97	11.33	10.67				T299M	4	9.84201	9.74211	9.35233	15.9071
	Y113N	1	10.9199	9.27951	7.67042	1.95788				L202W	6	8.23	8.41	9.1	8.37				L330T	3	3.26512	6.92332	6.59413	5.26012
	Y113K	1	12.1843	8.35698	8.11638	5.87363				L202F	2	19.22	17.65	18.08	19.61				T276W	1	1.2594	4.00564	3.34273	2.028
	Y113T	1	22.5295	17.5822	14.4489	8.11121				G185N	1	0.45	0.82	0.85	0.75				I295L	4	10.3551	10.6322	11.3616	16.6676
	Y113S	1	7.12668	6.94606	6.15418	4.47515				G185K	1	0.56	0.77	0.91	0.86				T291H	4	11.8477	12.3631	15.0514	19.0125
	Y113R	1	26.2078	24.0942	23.5464	22.3757				G185T	1	0.48	1.51	3.28	3.24				L331C	3	3.68492	10.4344	9.62633	5.89387
	Y113I	1	1.03452	0.271331	0.356764	0				G185S	1	0.65	1.46	1.52	1.47				T299Q	4	7.46314	9.29704	9.11487	11.9145
	Y113M	2	13.6786	10.9618	13.3786	338.433				G185R	1	0.5	1.12	1.36	1.22				K333T	3	21.6431	30.4132	41.6654	34.4126
	Y113H	6	11.4946	9.38804	12.6651	5.87363				G185I	4	0.28	0.15	0.26	0.22				T323V	3	3.8715	10.929	9.69939	6.14737
	Y113Q	1	12.6441	11.6672	10.0786	3.35636				G185M	1	0.25	0.34	0.52	0.47				T323M	3	3.4517	4.40126	6.04614	5.45025
	Y113P	1	16.4373	12.644	11.5948	10.0691				G185H	1	0.42	1.15	1.79	2				P298F	2	15.9991	10.1377	11.3616	25.2232
	Y113L	3	11.9544	10.9618	17.9274	7.55181				G185Q	1	0.3	0.47	0.95	0.95				T332M	3	1.16612	1.1374	2.94087	1.83787
	Y113D	1	12.0694	8.62831	4.45955	5.03454				G185P	1	0.58	1.12	3.01	3.51				T323C	1	2.05236	7.76401	4.16471	3.23212
	Y113E	1	11.8395	11.016	9.18667	5.87363				G185L	1	0.6	0.87	1.12	0.88				L328A	4	4.75775	6.62661	4.56657	7.47825
	Y113A	1	24.9434	19.6443	19.4436	16.2224				G185D	6	1.12	2.03	1.95	1.65				A326Y	3	0.60638	1.1374	2.00929	0.950625
	Y113G	1	13.5637	8.24845	7.13528	3.63606				G185E	6	0.58	1.3	1.36	1.04				L330I	4	11.8477	10.8795	13.0787	18.5689
	Y113V	5	13.6786	11.9385	10.3462	11.1879				G185A	1	0.61	1.48	3.78	4.51				R302V	2	10.8216	8.6047	8.32942	16.9211
	Y113Y	4	13.5637	13.3495	11.7732	11.4676				G185G	6	1.06	3.07	2.39	1.62				M293K	4	11.1947	9.19813	11.0511	17.4281
	Y113C	1	11.6096	6.02354	5.61903	3.91576				G185V	6	0.92	2.61	1.65	1.58				G274N	3	0.979537	2.42316	2.35635	1.521
	Y113W	4	18.5064	20.4583	14.8949	11.4676				G185Y	5	2.07	3.12	1.67	1.25				T299K	3	8.16281	8.80251	14.3756	12.675
	Y113F	3	5.63238	5.75221	10.5245	5.87363				G185C	6	2.58	3.41	2.7	1.75				K333Q	3	12.1276	17.2589	19.8554	18.8224
	R114N	1	14.8281	11.6672	9.00829	8.6706				G185W	6	0.44	0.98	0.73	0.62				Y329Q	1	2.98526	11.2751	6.15573	4.62637
	R114K	1	10.9199	8.03139	8.56233	6.99242				G185F	5	1.08	1.41	0.78	0.6				K281S	4	10.7283	13.1543	12.622	16.6042
	R114T	1	15.9776	11.2331	10.4353	6.43303				F203N	2	14.02	13.73	12.54	14.14				G280R	1	6.11045	9.69265	8.89568	9.44287
	R114S	1	13.6786	10.4191	7.75961	8.3909				F203K	3	27.22	24.58	24.38	26.83				A326K	3	0.699669	0.840689	1.84489	1.07737
	R114I	4	9.65551	10.3106	8.02719	8.11121				F203T	3	8.99	8.27	7.61	7.56				Y329M	1	2.6121	7.31894	3.52539	3.99262
	R114M	6	15.8626	16.1713	15.3408	12.027				F203S	5	6.96	7.24	5.78	7.04				G320S	3	1.86578	2.37371	3.70805	2.85187
	R114H	1	20.4605	16.2798	16.4111	8.9503				F203R	5	10.95	11.34	9.94	9.87				A325C	3	1.86578	4.79687	4.58483	2.85187
	R114Q	1	16.6672	12.6983	11.7732	8.9503				F203I	4	13.33	12	13.96	13.89				T291W	4	14.5531	15.4291	18.2663	22.1812
	R114P	1	13.7936	9.82217	8.29476	6.99242				F203M	4	22.32	21.02	22.46	22.58				Q303H	1	10.5417	17.16	15.4898	16.0339
	R114L	5	19.1961	14.9775	12.3975	16.5021				F203H	2	15.7	15.56	15.31	16.21				R282R	4	10.635	9.5443	11.8913	16.1606
	R114D	1	11.7245	9.06244	7.13528	6.99242				F203Q	4	7.4	6.79	7.51	7.34				T300G	2	11.0548	10.7312	8.85914	16.7944
	R114E	4	10.3452	10.6362	8.02719	7.27212				F203P	3	6.61	6.15	6.18	6.33				T276Q	4	6.76347	9.79156	10.083	10.2667
	R114A	6	10.2302	8.79111	10.7029	3.91576				F203L	2	6.85	6.19	6.04	7.26				M293E	2	6.76347	6.37935	6.0644	10.2667
	R114G	5	13.6786	10.4191	8.91909	12.027				F203D	2	12.01	11.69	10.52	12.06				K333Y	1	3.21848	9.69265	7.50744	4.87987
	R114V	1	14.3683	10.1478	9.98939	6.15333				F203E	3	11.35	10.2	9.5	9.57				M293T	4	10.0752	11.4235	12.896	15.2734
	R114Y	1	10.9199	8.30272	9.27586	5.31424				F203A	5	9.52	11.28	8.79	9.25				Y275W	3	4.66446	6.77497	11.8913	7.03462
	R114C	1	7.81636	6.8918	4.99469	4.47515				F203G	7	9.79	9.11	9.29	8.49				I295R	4	10.2618	8.40689	10.2839	15.4635
	R114W	1	6.89679	6.13207	5.35146	4.75485				F203V	2	11.44	11.51	10.45	12.07				L331N	1	3.54499	9.19813	6.75852	5.3235
	R114F	1	19.7708	15.9	18.3733	11.4676				F203Y	3	11.4	10.35	10.53	10.67				F313A	4	12.4541	13.8466	13.1335	18.6956
	P115N	1	10.805	11.613	9.09748	3.35636				F203C	7	9.49	8.12	7.63	6.05				E286H	4	8.95577	8.40689	13.6266	13.4355
	P115K	1	17.0121	13.7836	11.0597	6.15333				F203W	2	12.63	13.13	12.73	13.63				E279Q	3	4.99097	8.6047	10.1012	7.47825
	P115T	4	2.29893	3.0389	1.15948	1.95788				F203F	2	11.81	12.11	11.91	13.3				A326A	4	4.99097	6.97278	5.51641	7.47825
	P115S	6	0.114946	0.108532	0.178382	0				D204N	2	17.5	18.02	16.24	20.74				L324W	1	3.68492	11.1268	6.2836	5.51362
	P115R	1	14.3683	14.0549	12.0408	4.75485				D204K	1	9.18	10.19	10.04	11.52				I295K	4	18.0048	19.9293	21.1523	26.871
	P115I	1	13.4487	11.613	11.4164	10.9082				D204T	2	13.31	12.57	12.41	15.32				K290T	4	11.8477	11.2257	12.8047	17.6816
	P115M	1	11.4946	11.016	10.3462	8.9503				D204S	5	9.82	10.6	8.93	9.24				K290N	4	8.34939	8.40689	7.65357	12.4215
	P115H	5	21.0352	18.1249	15.5192	16.7818				D204R	4	14.63	13.24	15	14.23				P327V	1	2.47216	4.05509	3.36099	3.67575
	P115Q	6	14.7132	12.8611	15.7868	12.027				D204I	4	11.53	10.97	13.9	13.15				K281L	4	10.5417	10.4344	14.3756	15.6536
	P115P	4	10.4601	9.71364	8.20557	8.9503				D204M	1	12.67	12.93	14.29	16.04				R315Q	4	11.2414	11.374	15.1427	16.6676
	P115L	6	11.3797	14.2177	13.6462	11.4676				D204H	7	12.18	11.47	12.52	10.77				T299A	4	7.69636	9.00032	10.0282	11.4075
	P115D	1	10.5751	10.3648	9.9002	7.27212				D204Q	7	11.72	10.96	11.43	10.23				P301T	4	16.279	16.8632	24.1297	24.0825
	P115E	5	11.6096	10.0392	9.98939	12.3067				D204P	3	5.89	5.81	5.63	5.81				R278V	3	1.58592	6.08263	6.88639	2.34487
	P115A	1	19.7708	16.931	14.003	10.6285				D204L	4	8.31	6.45	8.32	8.01				L330G	1	8.16281	23.5888	10.7406	12.0412
	P115G	1	10.9199	8.95391	7.13528	5.03454				D204D	3	9.09	8.49	7.76	8.33				G320V	3	2.75203	4.89578	8.05543	4.056
	P115V	3	15.7477	17.528	21.8518	17.3412				D204E	2	8.45	8.51	8.05	9.52				T276M	4	16.9786	21.8085	25.8468	24.9697
	P115Y	1	6.09216	3.63583	4.45955	2.23757				D204A	3	2.4	2.19	2.16	2.37				T285V	4	7.92959	7.81347	9.1514	11.661
	P115C	6	9.54056	9.17098	11.4164	7.83151				D204G	6	5.3	5.6	5.98	5.26				K290F	4	13.7602	11.0773	17.8644	20.2166
	P115W	1	16.5523	11.1788	10.8813	7.83151				D204V	2	9.91	9.12	9.35	10.96				R302G	4	18.5179	19.3359	18.5037	27.1879
	P115F	1	13.2188	9.87644	10.6137	6.99242				D204Y	2	11.93	11.86	12.01	12.69				R288P	2	7.60307	5.19249	6.174	11.154
	V116N	6	10.2302	10.8532	9.72181	5.03454				D204C	2	4.29	4.48	3.83	6.43				L277W	4	7.69636	5.48921	8.16502	11.2807
	V116K	6	9.08077	9.17098	10.3462	2.79697				D204W	4	3.45	3.33	3.72	3.7				T291F	4	11.4279	13.5994	16.604	16.731
	V116T	3	15.7477	12.2099	18.8193	16.2224				D204F	6	24.78	25.79	27.82	24.78				A326W	3	2.42552	5.2914	5.68081	3.549
	V116S	6	8.73593	7.0546	10.7921	4.75485				E205N	7	7.85	7.6	8.05	6.52				Y329S	1	7.50978	12.3136	9.82726	10.9639
	V116R	1	14.8281	11.016	11.0597	5.03454				E205K	7	10.76	10.72	10.52	9.6				T299F	1	6.39031	9.29704	4.8771	9.31612
	V116I	6	7.70141	6.51194	7.8488	4.47515				E205T	5	15.79	15.68	15.01	15.36				K333D	1	5.78393	14.4401	8.07369	8.42887
	V116M	1	16.7822	12.4812	11.9516	10.0691				E205S	5	11.27	12.22	10.52	11.33				E286Q	4	6.9034	9.49484	9.82726	10.0132
	V116H	4	11.0349	9.00818	6.15418	6.99242				E205R	2	8.2	8.12	7.69	8.49				P327P	4	8.16281	9.39594	10.7406	11.7877
	V116Q	5	3.90818	1.30239	2.40816	4.75485				E205I	1	10.88	11.81	11.45	11.5				Y329L	1	2.56545	8.6047	3.0322	3.67575
	V116P	1	18.5064	13.7836	9.811	5.87363				E205M	2	10.51	9.52	8.76	10.99				R282G	1	3.4517	5.93428	3.74459	4.94325
	V116L	1	7.93131	7.00033	6.8677	4.75485				E205H	2	13.28	12.87	13.36	15.1				A311C	4	11.6612	16.3193	14.9601	16.6676
	V116D	5	14.5982	9.7679	9.27586	15.9427				E205Q	5	7.19	7.14	6.38	7.01				W283P	3	5.45742	6.87387	8.43902	7.79512
	V116E	4	13.2188	12.5355	10.6137	11.1879				E205P	7	12.56	12.68	12.01	9.74				P301S	4	9.00241	9.44539	10.3022	12.8017
	V116A	1	10.4601	8.57405	9.36505	7.27212				E205L	3	13.59	12.23	12.12	11.72				V304M	4	10.0286	9.44539	11.8731	14.2594
	V116G	1	14.2534	9.71364	10.3462	6.71272				E205D	4	11.07	10.48	11.84	11.95				L284C	4	8.90912	9.09923	12.5489	12.6116
	V116V	1	14.4833	10.202	10.3462	10.0691				E205A	1	12.39	12.98	12.51	13.09				A287E	2	13.387	14.6379	11.453	18.9491
	V116Y	1	11.2648	6.8918	6.77851	2.23757				E205G	4	13.05	12.32	12.86	13.31				L284N	1	4.52453	8.11018	6.3384	6.40087
	V116C	3	10.805	13.1324	13.2003	11.4676				E205V	5	17.55	17.91	17.2	17.41				T291L	4	8.16281	7.91237	9.22447	11.5342
	V116W	1	9.65551	6.8918	5.97579	5.31424				E205Y	2	12.86	11.62	13.57	15.03				I295Y	4	7.18327	6.62661	7.6353	10.14
	V116F	1	14.5982	11.1246	12.3975	7.83151				E205C	1	18.59	18.72	19.06	19.66				T285D	4	6.99669	8.15963	10.0647	9.82312
	Q117N	1	16.2075	14.272	10.257	6.99242				E205W	3	4.79	4.22	3.35	4.16				Y329V	1	4.89769	14.6379	9.82726	6.8445
	Q117K	2	10.1153	10.0392	5.70822	15.663				E205F	7	12.11	12.3	11.92	11.53				Q294N	4	10.4018	11.7697	10.43	14.5129
	Q117T	1	16.2075	12.2641	13.6462	8.9503				A206N	3	15.75	14.04	15.01	14.27				W283K	3	5.27084	7.07168	12.3663	7.3515
	Q117S	3	12.4142	12.3184	14.8057	12.027				A206K	5	12.56	13.28	12.58	12.29				E306K	3	7.41649	8.55525	11.1242	10.3301
	Q117R	1	12.989	10.9618	8.20557	8.11121				A206T	7	13.28	12.83	12.55	10.6				W283V	4	12.5474	15.1324	16.0195	17.4281
	Q117I	3	14.7132	14.5433	19.1761	15.663				A206S	5	9.1	8.78	7.36	7.26				K281I	2	6.81011	5.93428	5.20589	9.44287
	Q117M	1	3.44839	3.0389	3.21087	2.79697				A206R	4	10.69	10.35	11.68	10.87				R278G	3	2.75203	4.30235	5.71734	3.8025
	Q117H	6	15.7477	15.5201	17.3922	7.27212				A206I	3	10.09	8.91	9.2	9.16				T291I	4	11.4279	10.8795	11.5443	15.7804
	Q117P	1	11.4946	7.97712	9.98939	4.47515				A206M	2	13.33	12.88	12.4	14.54				L330H	1	5.73729	11.8191	8.45729	7.92187
	Q117L	3	17.9317	19.8614	26.0438	23.2148				A206H	3	9.53	8.94	8.42	8.96				G320N	3	3.0319	3.41221	5.15109	4.18275
	Q117D	4	11.9544	9.98497	4.81631	4.19545				A206Q	4	13.99	12.6	13.49	13.16				E306I	1	8.86248	11.918	9.55326	12.168
	Q117E	1	11.4946	9.38804	8.38395	8.3909				A206P	7	3	3.05	2.63	2.26				E286S	2	8.95577	9.00032	8.03716	12.2314
	Q117A	4	16.2075	16.2798	13.3786	14.2645				A206L	3	13.57	13.28	13.18	13.23				A287Y	4	8.95577	11.1268	11.8365	12.2314
	Q117G	1	18.2765	17.6365	16.6787	16.7818				A206D	4	12.33	11.38	12.48	11.62				K281R	2	12.9206	12.6103	11.7635	17.5549
	Q117V	2	13.4487	15.8457	16.1436	16.7818				A206E	3	18.77	17.24	17.41	18.17				A325Y	3	0.886248	0.890142	2.90434	1.20412
	Q117Y	1	10.4601	10.2563	9.63262	5.03454				A206A	2	15.81	15.6	14.77	17.01				L277S	2	0.746314	0.247262	0.748917	1.014
	Q117C	6	18.5064	18.0706	21.6734	11.7473				A206G	3	12.02	11.87	11.55	11.66				E306G	2	10.0286	13.0554	6.90465	13.6256
	Q117W	1	13.4487	11.0703	8.74071	6.71272				A206V	3	21.84	19.95	19.33	20.18				A325I	3	0.466446	0.791237	1.77183	0.63375
	Q117F	1	18.3914	15.1945	18.0166	13.1458				A206Y	2	15.83	15.35	15.88	16.68				T276R	3	7.04334	8.75306	12.2749	9.56962
	D118N	1	14.2534	11.7758	10.0786	6.15333				A206C	3	12.11	11.1	11.07	11.92				Y329W	1	4.47788	9.98937	8.29289	6.084
	D118K	2	13.3338	13.1324	14.3597	55.38				A206W	7	11.25	10.86	11.27	10.67				P327Y	4	0.419802	0.197809	0.602787	0.570375
	D118T	1	17.4719	13.8379	10.5245	9.78939				A206F	3	7.08	5.98	6.29	5.75				K333F	1	4.85104	9.84101	6.52106	6.591
	D118S	1	7.35658	4.77542	4.37036	3.63606				L207N	4	7.18	6.35	7.95	7.51				G274R	3	1.72585	2.71988	3.58019	2.34487
	D118R	1	11.3797	8.24845	8.65152	7.83151				L207K	7	15.64	14.29	15.14	13.13				W317M	4	6.81011	5.78592	7.6353	9.25275
	D118I	1	16.5523	15.4658	12.13	5.31424				L207T	2	8.42	8.09	9.01	9.83				T291K	3	12.1276	10.7806	19.618	16.4141
	D118M	1	19.1961	15.1945	16.6787	8.11121				L207S	5	8.38	8.24	7.24	7.91				T299N	4	9.74873	10.0883	10.0465	13.182
	D118H	1	6.32206	4.93822	3.38926	1.39848				L207R	4	11.12	9.05	11.35	9.71				Q303R	4	9.84201	11.8191	10.7406	13.182
	D118Q	1	24.2537	17.3109	12.8435	7.83151				L207I	2	13.14	11.7	12.15	14.57				L328R	3	2.98526	4.94523	7.9641	3.99262
	D118P	1	15.2879	9.87644	8.38395	4.47515				L207M	3	13.83	12.87	11.39	13.58				T323A	1	5.36413	13.5499	6.448	7.16137
	D118L	5	17.3569	9.22524	6.33256	22.3757				L207H	2	15.22	14.15	14.56	15.52				F313S	4	7.32321	6.3299	9.16967	9.75975
	D118D	6	10.3452	8.73685	13.6462	6.15333				L207Q	2	6.89	5.41	5.69	7.27				T332W	1	1.91243	3.65947	2.61208	2.535
	D118E	2	10.0003	7.54299	6.60013	15.9427				L207P	3	14.17	12.32	12.45	11.7				Q294D	4	9.14235	9.44539	12.2384	12.1046
	D118A	1	13.7936	9.60511	9.9002	4.75485				L207D	3	14.51	12.61	12.91	13.42				A287A	2	20.3371	16.5171	15.4167	26.871
	D118G	1	11.2648	7.59726	8.11638	6.99242				L207E	3	13.59	12.53	12.43	12.93				G280C	1	3.31177	8.85196	5.91827	4.37287
	D118V	1	8.96583	5.91501	6.8677	3.91576				L207A	7	13.75	13.11	13.22	12.78				R282L	3	1.58592	1.73083	2.66688	2.09137
	D118Y	5	13.4487	9.49657	7.13528	11.7473				L207G	2	9.16	8.36	7.81	9.56				G312N	4	10.2152	8.25854	11.7087	13.4355
	D118C	5	13.4487	9.7679	9.00829	9.78939				L207V	4	11.23	10.86	11.72	11.55				A322V	4	9.88866	7.66511	11.526	12.9919
	D118W	4	10.805	9.9307	7.04608	6.15333				L207Y	4	16.79	15.76	16.69	17.03				M293V	4	13.1538	12.9565	16.0926	17.238
	D118F	1	4.25302	3.90716	3.21087	3.07666				L207C	3	12.49	11.69	11.35	12.12				K333G	1	4.8044	12.3136	5.64428	6.27412
	L119N	2	13.2188	13.0781	12.3975	42.5139				L207W	5	12.23	12.41	11.35	11.39				G274M	1	1.16612	5.3903	2.66688	1.521
	L119K	1	27.8171	23.4972	15.876	15.1036				L207F	5	7.89	10.74	7.94	6.72				T299C	4	10.1685	8.90142	10.8136	13.2454
	L119T	1	11.4946	10.3106	9.9002	5.59394				H208N	4	6.04	4.57	5.75	5.2				L277Y	3	1.11947	3.51111	3.23313	1.45762
	L119S	5	7.47152	6.4034	6.8677	6.99242				H208K	1	4.23	4.42	4.66	5.08				T332R	3	1.11947	1.08795	2.17369	1.45762
	L119R	6	17.127	14.5976	18.8193	6.99242				H208T	4	8.27	6.96	8.03	7.82				T297Q	4	13.2004	14.5884	14.54	17.1746
	L119I	2	10.805	11.2874	8.20557	89.503				H208S	2	9.08	9.4	8.65	9.65				G320A	3	5.45742	8.5058	11.5991	7.098
	L119M	6	6.55195	8.19419	9.98939	4.47515				H208R	4	3.91	3.16	3.91	4.17				L331V	3	5.45742	9.79156	11.1242	7.098
	L119H	1	15.058	13.4037	11.7732	8.6706				H208I	5	6.99	6.87	6.41	6.3				F321S	4	3.26512	3.51111	3.087	4.24612
	L119Q	1	21.495	18.342	18.195	13.7051				H208M	5	11.07	12.13	10.71	10.86				L277I	4	7.60307	6.3299	8.31116	9.8865
	L119P	1	14.7132	10.5276	11.7732	7.55181				H208Q	7	3.32	2.76	2.87	2.26				K290R	1	20.9434	26.7043	22.2118	27.1879
	L119L	2	1.95409	1.19385	2.22977	2.79697				H208P	4	8.48	7.63	8.76	8.46				Q294S	4	7.13663	8.75306	8.05543	9.25275
	L119D	1	8.50604	7.0546	4.81631	3.07666				H208L	7	14.13	14.28	16.59	13.06				A311A	4	13.0138	15.8247	14.2294	16.8577
	L119E	5	12.7591	11.613	12.9327	12.3067				H208D	3	4.7	3.98	4.24	4.48				Y329C	3	6.99669	10.6817	10.7954	9.06262
	L119A	5	10.805	8.84538	10.8813	10.6285				H208E	4	6.66	5.89	6.66	5.95				K289I	2	9.9353	7.41785	8.85914	12.8651
	L119G	4	15.058	13.7293	9.72181	8.9503				H208A	3	8.22	7.98	8.01	8.15				A311Q	2	7.92959	5.78592	6.90465	10.2667
	L119V	1	14.8281	15.0317	11.5056	6.43303				H208G	7	8.28	7.65	7.4	6.72				R288R	2	11.3813	7.91237	9.2062	14.703
	L119Y	1	7.70141	5.26381	6.42175	3.07666				H208V	2	8.39	7.23	7.86	9.92				P301L	2	8.39603	6.57716	7.36131	10.8371
	L119C	1	11.7245	8.51978	10.1678	9.22999				H208Y	3	15.21	13.47	13.37	13.16				L316N	3	5.50407	5.34085	8.23809	7.098
	L119W	1	11.9544	8.41125	8.38395	5.59394				H208C	2	6.56	7.33	6.38	7.71				A287W	4	10.6816	10.929	10.9598	13.7524
	L119F	6	13.1039	13.458	14.0922	8.6706				H208W	3	14.84	14.1	13.81	13.65				T297L	4	10.495	10.6817	10.1195	13.4989
	R120N	1	17.7018	14.3805	15.43	8.11121				H208F	2	8.78	8.04	8.31	9.67				P319D	4	8.48932	8.20908	10.4848	10.9005
	R120K	6	11.8395	11.3959	16.4111	7.55181				R209N	7	0.7	0.61	0.77	0.53				Q294Y	2	7.97623	4.84633	4.20124	10.2034
	R120T	1	14.7132	12.3727	8.47314	6.15333				R209K	2	9.41	8.31	8.53	9.31				K289A	4	11.8944	11.5224	11.8183	15.21
	R120S	1	8.73593	6.83753	5.35146	5.59394				R209T	3	13.92	10.71	11.5	11.35				E306N	2	9.84201	10.5333	9.06007	12.5482
	R120R	3	12.0694	14.4348	13.6462	12.5864				R209S	7	0.04	0.03	0.04	0.02				A287G	4	11.7544	11.3246	13.0056	14.9565
	R120I	1	10.1153	8.95391	7.31366	5.59394				R209R	3	11.63	10.44	10.7	11.33				M293R	2	15.2528	13.5005	13.5901	19.3927
	R120M	1	12.989	12.4812	10.1678	7.83151				R209I	5	21.63	21.93	20	21.77				E306F	4	15.2061	12.7092	16.3666	19.3294
	R120H	1	18.6213	15.6286	15.9652	13.9848				R209M	5	13.05	14.21	12.36	13.28				F321G	1	5.644	10.5828	5.75388	7.16137
	R120Q	4	13.2188	12.2641	6.60013	8.11121				R209H	2	13.75	12.59	13.15	14.59				P327E	1	1.39934	4.79687	3.05047	1.7745
	R120P	1	15.5178	14.3263	13.1111	5.87363				R209Q	1	10.33	10.25	11.18	11.39				E279D	3	9.00241	11.8191	16.0013	11.4075
	R120L	2	10.9199	10.4191	11.1489	11.1879				R209P	4	4.25	3.69	4.52	3.68				L330Q	3	5.50407	11.1762	10.2291	6.97125
	R120D	1	17.8167	13.9464	9.98939	3.63606				R209L	5	7.7	8.25	7.53	7.66				W317P	2	5.45742	6.3299	4.6031	6.90787
	R120E	1	13.1039	8.95391	10.7921	5.87363				R209D	5	12	12.8	11.37	10.61				G320L	3	2.00572	3.2144	4.45697	2.535
	R120A	4	10.805	12.5897	9.72181	6.43303				R209E	4	6.36	5.01	6.09	5.87				P301K	3	8.6759	11.3246	11.8731	10.9639
	R120G	4	12.874	11.9928	9.98939	10.0691				R209A	2	2.39	2.78	2.24	2.89				Q294K	2	12.6407	10.7806	11.9096	15.9705
	R120V	1	16.0925	13.9464	14.7165	10.6285				R209G	4	2.89	2.73	3.35	3.33				Q294V	4	14.6464	16.2698	14.6678	18.4421
	R120Y	1	14.5982	11.2331	9.9002	6.15333				R209V	3	28.33	26.78	27.31	28.06				L324M	2	13.9467	12.3631	9.18794	17.4915
	R120C	4	10.805	11.3959	8.29476	5.31424				R209Y	2	7.58	6.17	7.71	9.86				L328L	3	3.0319	3.06604	4.20124	3.8025
	R120W	1	17.7018	15.5201	15.1625	12.3067				R209C	4	7.38	6.01	6.81	6.61				P296T	4	14.9263	11.9675	15.6542	18.6956
	R120F	1	14.0235	9.7679	9.36505	5.31424				R209W	7	15.62	14.64	15.19	14.14				E279H	3	3.49835	6.13209	6.66719	4.37287
	E121N	5	18.1615	18.4505	16.7679	18.46				R209F	4	18.53	16.91	18.85	18.22				T276A	1	12.7806	16.2204	15.3254	15.9705
	E121K	1	13.9085	11.5587	13.7354	9.78939				D210N	7	7.54	8.13	7.57	6.21				K290P	2	5.69064	3.01659	3.90898	7.098
	E121T	1	12.6441	10.3648	12.3975	8.11121				D210K	4	18.51	17.97	19.18	18.69				G274H	3	1.11947	1.0385	2.42941	1.39425
	E121S	4	0.574732	1.03106	0.624337	0.279697				D210T	2	6.29	5.37	5.04	6.45				P301Y	4	12.0343	11.2751	14.1564	14.9565
	E121R	3	17.0121	14.8147	17.6598	15.3833				D210S	7	9.08	9.41	9.16	7.96				P301A	2	12.7806	11.0773	10.6675	15.8437
	E121I	6	9.77045	7.76006	12.13	5.87363				D210R	4	12.21	10.78	12.09	12				Y329E	4	8.44268	9.5443	9.261	10.4569
	E121M	6	19.426	21.5437	21.4058	14.5442				D210I	7	18.99	18.07	19.86	17.56				Q294E	2	9.0957	8.20908	6.94118	11.2174
	E121H	1	13.2188	9.38804	12.7543	5.31424				D210M	2	17.01	16.84	16.33	17.42				P319N	3	6.43696	8.40689	9.07834	7.92187
	E121Q	1	8.73593	8.08565	7.93799	6.71272				D210H	6	16.17	16.3	16.3	16.12				P327D	1	2.47216	4.2529	3.48886	3.042
	E121P	1	17.127	13.2952	10.5245	6.71272				D210Q	4	13.23	12.35	13.44	12.62				L284A	2	10.1685	8.40689	6.48453	12.4849
	E121L	1	2.06904	1.24812	2.22977	0.559394				D210P	2	2.65	2.81	2.14	3.11				L277F	3	1.44598	2.42316	3.1418	1.7745
	E121D	1	24.2537	15.303	19.622	11.7473				D210L	5	5.83	6.04	5.69	5.71				A326L	3	1.91243	2.86823	4.67617	2.34487
	E121E	2	9.8854	7.59726	9.18667	12.027				D210E	7	5.97	5.26	5.02	4.48				R315A	4	13.3404	15.2313	13.517	16.2874
	E121A	2	20.4605	17.745	17.3922	316.057				D210A	2	15.33	15.08	15.51	17.22				G320R	6	2.75203	2.077	3.68979	3.35887
	E121G	6	6.78184	5.58941	7.49204	4.47515				D210G	7	3.5	2.95	4.55	2.31				P319M	3	5.03762	4.3518	8.42075	6.14737
	E121V	4	13.9085	15.1945	12.7543	14.5442				D210V	4	7.79	6.65	7.38	7.75				R282C	4	8.11616	6.67606	9.02354	9.8865
	E121Y	5	16.2075	13.458	10.8813	13.1458				D210Y	4	11.41	11.25	12	11.72				K281T	2	44.359	52.6667	27.6369	53.9321
	E121C	2	6.32206	6.13207	6.8677	402.204				D210C	4	9.56	8.61	9.8	9				G274T	3	1.7725	1.97809	3.92725	2.15475
	E121W	1	14.8281	13.4037	14.3597	8.6706				D210W	3	24.71	22.21	23.46	23.39				A322M	3	1.72585	3.56057	5.35202	2.09137
	E121F	4	28.2768	29.575	26.2221	26.2915				D210F	4	18.3	16.62	18.1	17.97				L284M	2	12.2209	11.4729	9.79072	14.703
	V122N	1	7.58647	6.83753	6.33256	6.43303				L211N	7	8.88	8.71	9.1	7.55				R282K	3	2.84532	4.64852	7.89103	3.42225
	V122K	6	5.28754	6.51194	6.68932	3.63606				L211K	3	8.64	8.39	8.29	8.37				Q294G	2	14.5531	13.995	10.8684	17.4915
	V122T	6	10.69	11.9928	14.6273	4.75485				L211T	5	13.01	13.65	12.4	12.04				P327K	3	1.21276	3.80783	3.52539	1.45762
	V122S	1	6.55195	5.75221	5.44065	2.79697				L211S	2	6.98	6.57	6.83	8.4				E286L	3	8.44268	7.86292	11.1242	10.14
	V122R	1	13.4487	10.9075	11.5948	8.6706				L211R	2	18.39	17.7	17.66	18.56				Q294A	2	10.0752	11.5224	8.20156	12.0412
	V122I	1	9.77045	8.79111	8.56233	6.71272				L211I	4	11.65	10.65	12.54	12.95				A325A	1	28.6398	40.6498	23.6731	34.2225
	V122M	1	8.27615	7.70579	6.8677	6.43303				L211M	4	11.3	10.37	11.08	10.55				P298S	2	9.65544	6.67606	6.66719	11.5342
	V122H	5	11.1498	9.17098	8.74071	10.0691				L211H	3	10.57	9.93	9.22	10.1				L316I	4	4.61782	4.59907	4.63963	5.51362
	V122Q	1	19.5409	15.7372	14.2706	7.83151				L211Q	2	19.52	17.43	17.7	22.25				E306C	1	11.7544	13.7477	11.1059	14.0059
	V122P	4	12.0694	13.8379	10.7921	8.3909				L211P	3	17.23	14.61	14.93	16.32				T285C	2	8.2561	7.86292	7.16038	9.82312
	V122L	1	12.0694	9.27951	12.3084	9.50969				L211D	6	6.56	7.18	7.01	6.27				E286Y	1	12.3608	18.149	12.2201	14.703
	V122D	5	12.0694	11.1788	8.65152	11.4676				L211E	5	4.38	4.82	3.29	4.58				K333I	3	0.746314	1.68138	2.88607	0.88725
	V122E	1	13.4487	9.71364	8.11638	6.15333				L211A	3	12.52	11.65	11.94	12.03				K290S	3	4.33795	5.43975	6.79505	5.13337
	V122A	5	11.9544	10.1478	8.20557	13.4254				L211G	3	9.45	8.97	8.75	8.48				P319A	3	12.6407	15.9236	18.5768	14.9565
	V122G	1	10.3452	9.60511	7.8488	3.91576				L211V	3	35.23	32.53	33.86	33.57				L331R	1	9.23563	20.7205	13.718	10.9005
	V122Y	1	11.2648	10.3106	9.45424	3.07666				L211Y	2	12.92	12.7	13.1	13.54				K333E	1	4.24466	5.98373	5.42508	5.00662
	V122C	1	15.6327	12.1556	10.257	6.15333				L211C	4	10.34	9.76	10.79	11.4				Y329P	1	2.79868	7.31894	3.65325	3.2955
	V122W	1	17.5868	12.5897	13.4678	11.7473				L211W	4	16.58	14.86	16.09	15.12				P301D	2	13.7135	8.65416	12.1836	16.0972
	V122F	1	11.7245	9.49657	10.1678	9.78939				L211F	2	7.47	7.14	7.49	8.02				E279G	3	5.45742	6.67606	6.83159	6.40087
	N123K	6	10.1153	11.0703	12.2192	8.3909				A212N	4	13.9	12.74	15	13.63				P301H	2	12.2675	12.2147	8.89568	14.3861
	N123T	4	16.8971	18.5048	10.4353	11.1879				A212K	1	11.68	12.61	12.04	13.13				A322A	2	26.2143	22.3524	16.4396	30.7369
	N123S	1	7.58647	5.31808	6.24337	3.91576				A212T	2	16.48	16.51	16.55	17.09				I295N	2	9.5155	11.1762	6.61239	11.154
	N123R	1	11.1498	9.44231	8.91909	6.71272				A212S	5	11.28	11.42	9.93	10.83				R282A	4	4.05808	3.70892	5.11456	4.75312
	N123I	1	13.4487	11.1788	9.98939	8.11121				A212R	5	1.53	1.92	1.22	1.76				T299G	4	12.1276	10.1872	13.444	14.196
	N123M	1	14.5982	11.016	12.5759	6.99242				A212I	2	10.58	10.69	10.84	12.33				G280N	3	3.31177	7.66511	7.61704	3.86587
	N123H	2	19.7708	16.2256	13.7354	79.4339				A212M	4	15.41	13.11	15.24	15.44				E286A	4	14.04	14.3906	16.0195	16.3507
	N123Q	1	18.6213	12.8611	11.7732	10.3488				A212H	1	23.36	24.34	23.77	24.23				T276H	3	2.28559	5.14304	6.13747	2.66175
	N123P	1	16.6672	12.3727	8.20557	7.83151				A212Q	6	4.69	5.79	5.61	5.1				P319P	2	19.9639	19.6326	17.5174	23.1952
	N123L	1	13.7936	14.6519	11.5056	6.99242				A212P	2	8.12	8.72	7.89	8.96				F321Y	3	4.15137	6.13209	6.75852	4.8165
	N123D	1	18.5064	12.9153	12.8435	11.7473				A212L	1	15.44	16.87	17.02	17.65				T291D	1	9.79537	13.006	9.75419	11.3441
	N123E	1	8.27615	6.13207	6.33256	2.51727				A212D	3	10.33	9.11	9.2	9.66				A326V	3	2.51881	4.2529	6.94118	2.91525
	N123A	1	20.5754	16.8768	14.7165	10.3488				A212E	6	9.24	9.76	10.99	9.35				L324E	3	0.932892	1.43412	1.71703	1.07737
	N123G	5	4.13807	3.31023	2.40816	3.91576				A212A	2	6.62	6.91	6.59	7				T291G	3	12.081	17.3578	16.9694	13.9425
	N123V	1	16.6672	12.6983	12.9327	8.3909				A212G	4	18.85	17.78	19.14	20.15				V292C	4	8.34939	8.25854	8.87741	9.633
	N123Y	1	12.2993	7.54299	9.45424	7.83151				A212V	2	8.85	8.66	9.01	9.66				L316K	2	10.6816	5.58811	6.0644	12.2947
	N123C	1	12.0694	9.65937	10.5245	7.55181				A212Y	4	18.88	17.83	20.42	19.75				R278R	1	9.70208	10.9784	9.51673	11.154
	N123W	2	23.2192	17.9621	16.0544	47.5485				A212C	3	9.2	8.38	8.22	8.06				R278F	3	0.60638	2.02754	2.17369	0.697125
	N123F	6	9.19572	9.22524	8.74071	2.23757				A212W	4	10.94	9.93	12.14	12.21				R302K	4	8.72254	9.14868	9.4254	10.0132
	K124N	1	3.2185	1.73652	1.87301	1.39848				A212F	2	7.7	7.15	6.96	7.85				K333V	1	4.8044	8.25854	5.80868	5.51362
	K124K	2	13.9085	12.9696	18.0166	97.0548				Q186N	1	0.85	1.97	2.45	2.44				Q303G	2	7.13663	5.3903	4.98669	8.17537
	K124T	5	17.9317	14.2177	13.7354	13.9848				Q186K	6	2.98	4.16	3.47	3.07				Q303K	2	10.0286	8.15963	8.63995	11.4709
	K124S	6	5.74732	6.8918	6.51094	3.35636				Q186T	1	0.58	1.78	2.41	3.21				L331E	3	1.16612	2.1759	5.64428	1.33087
	K124R	1	12.874	10.9618	12.9327	10.3488				Q186S	1	0.15	0.5	0.65	0.79				T332P	1	4.05808	9.93992	3.28793	4.62637
	K124I	1	8.85088	7.0546	6.68932	3.35636				Q186R	1	0.37	0.78	0.98	0.76				P301G	4	13.7135	14.1928	14.1929	15.5902
	K124M	2	14.4833	12.7525	10.7921	33.2839				Q186I	6	0.33	0.39	0.49	0.33				R282M	3	2.84532	3.01659	4.29257	3.23212
	K124H	1	15.2879	12.8611	12.3084	3.35636				Q186M	6	0.7	1.52	1.68	1.03				L324P	2	10.495	11.7202	7.9093	11.9145
	K124Q	1	8.27615	7.32593	6.60013	5.03454				Q186H	6	3.22	5.58	4.55	3.96				T310A	4	19.7307	20.2754	20.7688	22.3714
	K124P	1	19.1961	12.4269	14.003	7.83151				Q186P	1	5.59	7.09	7.15	7.68				W317F	3	4.75775	4.89578	8.20156	5.38687
	K124L	6	14.943	13.0781	16.1436	10.0691				Q186L	1	1.6	3.63	3.12	3.04				P319K	1	8.90912	11.0773	8.21982	10.0766
	K124D	1	18.3914	11.9385	10.4353	8.6706				Q186D	1	0.76	1.71	3.39	3.95				T300M	3	11.2414	10.8301	13.6449	12.675
	K124E	6	15.4028	13.7293	19.0869	10.6285				Q186E	1	0.6	1.25	1.84	2.64				P296N	2	11.3813	9.44539	10.8502	12.8017
	K124A	1	19.5409	18.0164	15.43	8.3909				Q186A	1	1.09	2.99	3.6	6.01				T310T	4	20.8501	23.1437	22.3945	23.4487
	K124G	6	16.6672	15.5201	19.5328	11.7473				Q186G	1	0.67	1.82	4.07	4.49				Q294M	4	12.1742	11.374	12.2567	13.689
	K124V	1	22.1847	17.1481	19.5328	8.3909				Q186V	1	0.47	0.95	1.57	2				L284D	2	5.87722	3.61002	5.46162	6.591
	K124Y	4	19.7708	18.9389	15.6084	15.9427				Q186Y	1	0.39	0.64	0.7	0.59				F321D	2	7.92959	4.40126	5.00496	8.8725
	K124C	6	13.5637	12.1013	17.6598	8.9503				Q186C	1	0.33	0.73	1.36	1.8				L331M	2	31.9049	35.1111	26.1756	35.6801
	K124W	6	15.7477	15.086	16.5003	11.7473				Q186W	1	0.41	0.83	1.59	2.34				P298K	2	7.88294	8.55525	6.53933	8.80912
	K124F	6	30.4608	29.7921	30.8601	20.6976				Q186F	1	0.42	0.88	1.39	0.99				C314T	2	12.8739	9.6432	8.54862	14.3861
	R125N	6	16.6672	18.559	18.6409	6.71272				P213N	2	16.3	15.55	16.65	18.71				L328M	6	4.71111	3.56057	10.5214	5.26012
	R125K	6	7.47152	8.24845	7.58123	6.71272				P213K	2	12.34	12.11	12.45	13.09				L331D	1	4.71111	9.04977	5.53468	5.26012
	R125T	1	9.77045	8.46552	8.56233	5.59394				P213T	1	9.95	10.28	11.35	10.71				T300S	6	5.73729	3.85728	6.3932	6.40087
	R125S	5	10.2302	11.5587	7.31366	12.3067				P213S	6	11.77	12.29	12.36	11.22				G320D	6	5.45742	4.00564	6.61239	6.084
	R125R	5	15.1729	13.5665	13.2003	14.2645				P213R	2	21.19	21.18	20.78	25.62				L308I	2	10.1219	10.0388	7.65357	11.2807
	R125I	2	7.81636	5.48088	6.42175	10.6285				P213I	7	8.29	8.31	9.75	7.72				K289W	2	12.1742	5.14304	10.5762	13.5622
	R125M	1	6.32206	5.37235	6.06498	3.91576				P213M	2	18.81	16.64	17.49	18.72				P296P	3	14.6931	16.8632	17.5722	16.3507
	R125H	1	26.3227	22.032	20.068	18.7397				P213H	4	7.44	7.16	8.81	8.49				G274S	1	0.513091	0.692332	0.200929	0.570375
	R125Q	2	13.5637	12.8068	13.0219	17.0615				P213Q	2	12.52	11.88	13.19	14.73				Y329T	1	3.82486	8.70361	5.51641	4.24612
	R125P	1	19.0811	17.4194	15.5192	6.43303				P213P	4	14.55	12.61	14.21	14.99				K290Q	3	12.734	13.1543	16.6588	14.1326
	R125L	3	19.6559	15.9542	20.4247	18.1803				P213L	3	13.37	12.26	11.82	12.32				T285T	1	11.0548	16.7149	13.5353	12.2314
	R125D	3	16.6672	16.6597	20.068	18.7397				P213D	3	32.08	31.09	30.85	31.57				R288Y	1	11.0548	13.5499	11.9279	12.2314
	R125E	1	6.32206	5.15528	6.24337	5.03454				P213E	2	5.57	5.1	5.69	7.06				T332Q	3	3.26512	5.63756	6.35666	3.61237
	R125A	1	20.9203	16.6054	17.8382	15.1036				P213A	4	13.45	12.23	14.32	14.83				L316Q	2	9.00241	6.52771	8.93221	9.94987
	R125G	6	15.1729	11.3959	16.8571	7.55181				P213G	2	11.36	10.39	11.15	12.3				L331F	3	3.49835	5.14304	6.19227	3.86587
	R125V	5	22.4146	13.8379	18.2841	19.5788				P213V	4	25.41	23.89	26.09	26.57				P319W	3	7.74301	12.3631	19.7093	8.55562
	R125Y	6	10.5751	10.799	11.2381	9.50969				P213Y	1	17.71	18.18	18.46	19.32				A322H	3	4.24466	6.82442	6.75852	4.68975
	R125C	1	12.5292	9.82217	8.11638	7.83151				P213C	4	11.2	10.37	12.49	12.6				I295V	3	9.18899	10.5828	11.4347	10.14
	R125W	3	21.1502	20.7297	22.1194	20.9773				P213W	4	12.62	11.62	13.26	12.29				E286T	1	7.18327	7.86292	7.30651	7.92187
	R125F	2	14.1384	15.4658	15.7868	159.147				P213F	4	10.11	9.51	11.69	9.66				R278W	3	9.65544	12.0169	12.0375	10.647
	V126N	1	8.96583	7.43446	7.58123	5.03454				F214N	3	10.33	9.21	9.14	9.14				L324D	3	2.47216	4.99468	4.7127	2.72512
	V126K	1	20.4605	17.4737	17.3922	8.9503				F214K	3	14.56	13.23	11.85	13.38				E279S	1	7.41649	16.4676	12.5489	8.17537
	V126T	6	15.6327	14.9232	17.8382	13.4254				F214T	3	12.17	10.79	9.58	11.85				L331H	1	5.41078	14.6873	10.2291	5.95725
	V126S	4	8.85088	9.11671	7.58123	7.55181				F214S	3	4.62	4.5	4.08	4.57				R315Y	2	7.60307	5.53866	4.4935	8.3655
	V126R	1	15.4028	15.1403	12.6651	5.87363				F214R	4	12.41	10.63	12.41	13.13				P319Q	4	12.4541	13.0554	13.4988	13.689
	V126I	6	8.96583	8.57405	10.9705	6.99242				F214I	3	10.94	10.39	9.69	10.65				A287T	1	14.6464	16.0226	13.6449	16.0972
	V126M	4	7.12668	7.97712	5.79741	5.03454				F214M	2	11.06	12.1	11.13	13.11				P319F	3	3.40506	5.48921	6.88639	3.73912
	V126H	1	16.2075	12.5897	11.9516	5.31424				F214H	2	9.98	8.82	8.56	10.43				P296Q	1	9.23563	10.1377	9.33407	10.14
	V126Q	1	14.7132	12.4269	12.5759	4.75485				F214Q	3	11.91	9.7	9.73	9.59				P301Q	2	21.2233	18.4952	19.9285	23.2586
	V126P	1	16.7822	11.1788	11.684	8.11121				F214P	3	16.38	15.1	13.3	14.63				R305T	2	8.81583	5.58811	5.18762	9.633
	V126L	1	17.0121	11.5044	13.7354	6.43303				F214L	7	21.74	20.59	20.84	19.83				F321Q	6	5.2242	3.90673	6.72199	5.70375
	V126D	5	11.8395	8.68258	5.79741	10.9082				F214D	3	23.14	21.6	20.13	21.8				G312E	4	4.24466	4.30235	4.67617	4.62637
	V126E	1	7.81636	4.28702	7.75961	5.87363				F214E	5	17.56	18.17	16.39	15.76				T291Y	3	14.5065	15.5775	16.7136	15.7804
	V126A	5	10.0003	6.24061	4.37036	6.15333				F214A	6	12.79	13.92	13.38	11.51				A311I	2	6.76347	5.88483	6.61239	7.3515
	V126G	1	12.5292	10.3106	9.811	5.31424				F214G	1	16.12	16.97	16.65	17.41				L331W	6	3.96479	3.06604	5.49815	4.3095
	V126V	1	16.6672	17.0938	13.7354	8.9503				F214V	3	14.8	12.79	12.45	12.63				P319E	3	6.4836	8.15963	8.01889	7.03462
	V126Y	2	8.62099	8.84538	9.811	9.78939				F214Y	4	10.86	9.99	10.42	10.55				L316R	2	9.9353	9.09923	8.40249	10.7737
	V126C	1	20.9203	18.1249	19.8004	12.5864				F214C	1	11.59	12.17	11.76	12.17				Y329K	3	3.21848	4.59907	4.56657	3.48562
	V126W	1	29.0815	21.2723	19.5328	19.2991				F214W	2	11.35	11.5	11.35	12.28				L331T	2	20.1971	19.9293	19.3988	21.8644
	V126F	1	15.1729	13.2952	10.5245	9.22999				R215N	2	24.04	23.75	24.01	25.76				A287R	3	16.279	18.7919	19.5997	17.6182
	Q127N	5	14.4833	12.1556	13.2895	14.2645				R215K	4	13.53	13	13.89	14.14				T297V	2	13.0138	12.0664	12.3297	14.0692
	Q127K	6	14.0235	11.3959	16.5003	9.50969				R215T	5	11.17	12.38	11.32	11.27				Q303T	1	7.50978	9.14868	5.84521	8.112
	Q127T	5	16.0925	14.9232	14.3597	14.8239				R215S	2	12.88	12.45	13.05	14.1				T323Q	1	3.63828	10.7312	7.48917	3.92925
	Q127S	6	14.1384	12.644	18.4625	6.43303				R215R	4	10.64	9.69	12.5	12.2				Y329A	1	8.16281	16.3687	11.453	8.80912
	Q127R	6	13.2188	16.2798	17.1247	11.4676				R215I	4	29.79	29.03	30.37	29.27				E279W	3	3.17183	3.90673	4.96843	3.42225
	Q127I	3	15.5178	15.9	23.9924	12.027				R215M	2	13.88	13.4	14.63	15.75				A325S	1	2.70539	4.74742	3.67152	2.91525
	Q127M	6	15.4028	15.4116	16.9463	9.22999				R215H	7	14.34	12.99	13.2	11.86				E306V	2	13.6669	13.3521	11.7452	14.703
	Q127H	1	24.0238	21.3266	22.9221	14.5442				R215Q	5	15.27	15.25	14.04	14.59				K289L	2	11.1947	9.6432	10.905	12.0412
	Q127Q	6	18.2765	14.0007	23.4572	11.7473				R215P	7	16.83	15.92	16.52	15.29				A287N	1	10.9615	12.4125	11.0694	11.7877
	Q127P	1	19.7708	18.0706	15.6084	8.3909				R215L	4	10.5	8.97	10.97	10.48				P301M	1	17.2119	22.2041	17.8096	18.5055
	Q127L	5	16.3224	12.9696	12.8435	15.1036				R215D	2	6.72	6.48	5.7	7.11				E286V	2	10.2618	6.77497	9.66286	11.0272
	Q127D	1	21.2651	13.7836	18.7301	13.9848				R215E	7	3.39	3.37	3.71	3.29				L331Q	3	5.31749	7.61566	8.01889	5.70375
	Q127E	6	11.6096	9.27951	13.9138	7.55181				R215A	4	13.25	11.56	13.28	12				P319T	2	24.2552	23.836	10.9232	25.9204
	Q127A	5	20.1156	15.5744	13.2003	17.3412				R215G	2	11.29	10.26	10.76	11.8				P296F	2	11.4746	7.91237	8.14676	12.2314
	Q127G	6	18.2765	17.1481	20.8707	14.8239				R215V	2	14.47	14.58	14.85	15.72				T323H	3	5.59735	7.61566	8.11023	5.95725
	Q127V	2	16.0925	16.3884	15.0733	17.6209				R215Y	3	21.09	19.29	17.67	20.66				P327S	1	2.33223	4.69797	2.63034	2.47162
	Q127Y	3	12.874	14.272	16.3219	13.1458				R215C	4	11.96	10.26	12.96	13.17				Y329H	3	8.6759	10.1872	10.0465	9.18937
	Q127C	3	20.0007	17.7993	21.941	17.9006				R215W	6	14.06	14.82	15.18	14.58				K333M	1	4.01144	5.63756	4.8771	4.24612
	Q127W	1	22.0697	19.3187	20.2463	10.3488				R215F	7	10.98	10.82	11.15	10.05				T285H	6	9.23563	8.25854	11.1059	9.75975
	Q127F	1	15.8626	12.3184	14.8057	13.4254				A216N	6	4.74	5.11	4.98	4.93				F321C	2	6.0638	3.61002	5.20589	6.40087
	D128N	2	14.4833	13.8921	16.5003	29.6479				A216K	2	5.21	5.3	4.92	6.6				T276P	1	8.76919	12.2147	7.01425	9.25275
	D128K	5	12.1843	9.71364	10.9705	12.027				A216T	1	8.09	8.65	8.65	8.72				R305N	6	8.44268	7.22004	9.73592	8.8725
	D128T	3	12.0694	12.0471	19.0869	10.6285				A216S	2	11.24	11.86	11.03	13.74				R288F	2	12.3142	11.1268	10.7954	12.9285
	D128S	2	9.77045	8.51978	10.9705	11.7473				A216R	2	15.4	14.4	14.47	17.17				T323P	1	5.31749	7.71456	4.4935	5.577
	D128R	6	13.1039	13.1324	13.2003	10.0691				A216I	3	3.1	2.41	2.29	2.93				T300V	2	8.95577	7.61566	8.65821	9.3795
	D128I	2	9.54056	10.6362	13.0219	46.15				A216M	2	3.09	2.72	3.2	3.8				L316Y	3	5.2242	5.68702	6.3384	5.45025
	D128M	6	16.6672	18.0164	16.4111	13.9848				A216H	2	12.25	12.32	11.19	13.8				L316E	6	7.8363	5.88483	9.2062	8.17537
	D128H	6	17.4719	17.1481	19.2652	13.7051				A216Q	2	15.92	14.61	16.81	19.52				T299H	6	11.2414	10.3355	12.6768	11.7244
	D128Q	6	14.0235	13.4037	15.6976	9.50969				A216P	4	13.13	11.76	13.36	13.05				I295A	1	11.9877	13.4016	9.99165	12.4849
	D128P	6	11.2648	16.117	14.8057	8.3909				A216L	2	11.98	11.69	12.44	13.46				E286D	3	7.78965	8.70361	10.5944	8.112
	D128L	1	15.8626	15.7372	14.2706	10.6285				A216D	4	7.2	6.5	7.32	7.45				T297H	2	11.3346	9.89046	9.58979	11.7877
	D128E	6	14.1384	17.4194	18.6409	9.78939				A216E	7	11.44	10.94	11.34	10.15				L324Q	1	4.33795	5.24195	5.02323	4.49962
	D128A	6	16.3224	15.5201	17.9274	14.2645				A216A	2	10.47	10.04	9.65	10.63				P319R	2	17.6317	14.8851	10.4848	18.252
	D128G	6	18.3914	17.0938	21.6734	12.3067				A216G	2	24.11	22.88	23.8	26.04				L330R	1	4.10473	8.80251	5.93654	4.24612
	D128V	1	15.8626	15.2488	14.7165	13.1458				A216V	2	18.76	18.11	18.19	22.36				A287I	3	8.39603	8.5058	9.93685	8.68237
	D128Y	6	16.4373	17.9621	17.3922	10.6285				A216Y	1	21.74	22.39	23.43	23.62				K281P	2	9.14235	5.58811	7.17865	9.44287
	D128C	1	17.4719	14.5976	13.7354	7.55181				A216C	2	5.78	5.33	4.92	5.85				I295M	2	9.46886	8.80251	9.02354	9.75975
	D128W	2	15.1729	20.2955	18.7301	23.4945				A216W	4	15.27	13.69	14.86	14.54				E279V	2	11.1947	8.25854	10.6492	11.5342
	D128F	6	12.989	13.7836	13.7354	8.11121				A216F	6	13.07	15.27	18.78	14.88				T332K	6	1.53927	0.395619	1.84489	1.58437
	I129N	5	16.5523	13.8379	12.8435	14.2645				Q217N	2	13.75	13.77	13.61	14.45				T291A	3	14.5065	15.6269	15.8551	14.8931
	I129K	1	19.426	18.1792	16.2328	15.3833				Q217K	5	14.6	15.92	14.07	14.02				F313Y	3	9.70208	10.9784	11.4164	9.94987
	I129T	4	21.1502	23.6058	15.7868	12.8661				Q217T	2	15.15	15.02	13.81	15.24				P301F	6	9.37557	8.35744	12.6037	9.56962
	I129S	6	14.4833	14.7604	14.9841	6.15333				Q217S	3	5.17	5.08	4.95	4.96				L331I	6	6.15709	3.16495	10.8684	6.27412
	I129R	1	17.8167	16.714	12.7543	7.83151				Q217R	2	11.75	11.2	11.81	12.63				L328I	1	6.85676	7.5662	5.77214	6.97125
	I129I	3	11.7245	12.4269	12.9327	11.7473				Q217I	3	13.08	11.53	11.65	12.08				Y329N	1	7.36985	9.69265	6.88639	7.47825
	I129M	1	15.4028	13.0781	14.4489	8.3909				Q217M	2	18.68	19.3	18.08	20.11				R282V	1	3.49835	4.69797	3.87245	3.549
	I129H	1	29.1964	21.3809	19.622	16.7818				Q217H	5	17.73	17.97	16.18	16.39				V292A	2	10.495	9.84101	9.27927	10.647
	I129Q	1	25.6331	21.8693	18.5517	13.7051				Q217P	3	11.37	10.91	10.25	10.01				A322F	1	2.75203	6.47825	5.46162	2.7885
	I129P	1	25.0583	21.815	14.9841	10.6285				Q217L	1	10.17	10.14	11.24	12.2				Q303Y	2	4.94433	4.30235	3.79939	5.00662
	I129L	1	13.2188	11.6672	10.9705	5.87363				Q217D	1	6.68	7.05	7.9	7.18				A322L	1	1.81914	2.47262	2.26502	1.83787
	I129D	4	14.2534	13.7836	11.3273	10.9082				Q217E	2	9.4	9.18	8.97	9.61				G320G	3	5.97051	7.4673	7.59877	6.02062
	I129E	1	13.7936	11.6672	9.00829	5.59394				Q217A	2	9.12	8.53	8.77	9.1				L330M	3	5.59735	8.20908	8.71301	5.64037
	I129A	1	19.5409	17.3109	17.8382	13.1458				Q217G	4	19.71	16.5	18.09	18.72				A326G	1	5.41078	6.13209	5.44335	5.45025
	I129G	1	10.69	10.7447	9.18667	5.03454				Q217V	4	12.02	10.8	11.5	11.5				I318I	6	11.9877	9.24758	12.6403	12.0412
	I129V	5	23.1042	17.2024	16.7679	19.5788				Q217Y	5	14.43	15.83	14.2	14.49				P327W	1	3.21848	5.93428	3.98205	3.23212
	I129Y	3	7.81636	8.89965	11.3273	9.78939				Q217C	2	13.01	12.19	11.55	14.79				E279R	3	3.73157	5.83537	6.95945	3.73912
	I129C	4	18.3914	21.9235	18.1058	16.7818				Q217W	6	17.46	19.64	18.43	17.44				E286M	2	8.95577	8.06073	7.54397	8.93587
	I129W	2	22.1847	18.2877	17.0355	71.6024				Q217F	2	14.76	14.65	13.34	15.29				L316G	2	12.0343	9.00032	9.91859	11.9779
	I129F	6	18.6213	18.8303	18.3733	12.3067				N218K	3	5.45	5.24	5.21	5.33				G320Q	3	2.6121	4.2529	6.2836	2.59837
	H130N	4	10.9199	10.8532	10.6137	10.6285				N218T	3	19.22	15.97	16.63	17.29				P327C	1	1.72585	3.56057	2.37462	1.71112
	H130K	2	8.27615	10.9618	9.811	13.1458				N218S	3	5.29	4.46	4.79	4.78				F313T	2	10.3551	10.2366	7.70837	10.2667
	H130T	6	21.7249	21.1638	22.7437	19.5788				N218R	3	17.85	16.45	14.92	17.03				Q303E	2	18.5646	17.5061	15.161	18.3787
	H130S	3	4.13807	5.15528	5.08388	5.03454				N218I	5	13.91	14.65	12.72	13.73				G274D	6	3.26512	3.01659	4.07338	3.23212
	H130R	2	13.4487	16.6597	13.7354	17.9006				N218M	4	21.08	18.83	21.48	20.8				Y329F	3	1.53927	2.67043	2.73994	1.521
	H130I	6	12.5292	14.3263	13.557	5.87363				N218H	3	8.13	7.71	7.7	7.79				R278P	3	4.10473	4.54961	5.49815	4.056
	H130M	1	14.1384	11.1246	13.1111	7.27212				N218Q	2	9.59	8.79	8.98	9.97				A325F	3	1.86578	2.76933	4.85883	1.83787
	H130Q	1	17.4719	16.0085	16.0544	11.4676				N218P	1	11.16	10.92	11.67	12.17				T300K	6	15.7659	11.8191	17.6818	15.5269
	H130P	4	11.0349	14.0549	10.5245	6.71272				N218L	5	7.88	7.75	7.13	7.24				T323T	1	18.9844	23.4898	14.1746	18.6956
	H130L	1	16.3224	12.5897	13.0219	12.027				N218D	2	8	7.96	7.13	9.18				R282E	1	2.84532	2.96714	2.30155	2.7885
	H130D	2	13.2188	15.1403	13.6462	15.3833				N218E	7	15.62	13.97	14.66	13.27				V304G	2	10.8216	7.76401	3.89072	10.5836
	H130E	1	13.4487	10.9618	10.6137	9.50969				N218A	2	9.19	8.35	8.18	9.53				I295S	2	9.98195	8.55525	9.46193	9.75975
	H130A	6	17.242	16.0628	20.8707	12.3067				N218G	5	3.37	4	2.61	3.51				Q303D	3	6.29702	8.30799	8.80434	6.14737
	H130G	1	15.6327	14.272	14.2706	9.78939				N218V	3	12.74	11.76	11.39	12.19				T332L	3	2.47216	4.45071	6.02787	2.40825
	H130V	6	18.9662	22.7375	17.8382	9.50969				N218Y	2	12.94	12.68	12.19	14.84				G280T	3	2.79868	6.08263	6.13747	2.72512
	H130Y	1	9.8854	7.32593	6.8677	6.99242				N218C	7	12.12	12.41	11.54	10.52				T297M	1	9.18899	9.98937	9.3706	8.93587
	H130C	3	10.0003	10.3648	11.4164	10.3488				N218W	4	15.86	14.57	15.73	15.89				Q303C	5	8.02287	8.45635	8.38422	7.79512
	H130W	1	18.0466	16.6597	17.4814	16.7818				N218F	7	16.62	15.6	15.63	14.66				L324C	3	2.75203	3.31331	4.78576	2.66175
	H130F	6	10.3452	11.8843	13.557	6.43303				P219N	5	12.07	13.4	11.03	11.31				V292F	6	13.1071	12.3136	14.1929	12.675
	P131N	3	15.9776	15.4116	18.9085	13.7051				P219K	2	13.86	12.79	13.5	14.3				G312C	1	9.37557	10.5828	7.8545	9.06262
	P131K	2	16.0925	18.6675	17.8382	19.5788				P219T	2	13.91	14.04	12.62	14.66				P296E	6	7.08998	5.98373	7.17865	6.8445
	P131T	1	20.6904	18.3962	14.4489	10.3488				P219S	5	6.34	6.36	6.32	6.35				K290V	2	10.5883	7.81347	9.64459	10.2034
	P131S	2	0.689679	1.46519	1.15948	2.51727				P219R	3	16.01	15.48	14.48	14.64				C314S	2	8.16281	6.37935	4.84056	7.8585
	P131R	4	15.9776	20.8382	17.2139	14.5442				P219I	5	12.21	13.2	11.07	11.16				A322I	3	1.58592	2.32426	3.06873	1.521
	P131I	2	12.989	13.5665	13.2895	13.4254				P219M	4	17.25	16.16	17.95	17.88				R315S	2	4.75775	2.96714	2.9774	4.563
	P131M	2	18.6213	19.9157	27.0249	33.5636				P219H	5	20.91	20.78	19.45	20.44				V304T	6	9.18899	7.51675	9.18794	8.80912
	P131H	1	16.6672	15.303	12.0408	9.50969				P219Q	4	11.35	10.02	10.6	11.21				L277V	5	8.39603	8.6047	8.69475	8.04862
	P131Q	6	15.6327	15.0317	16.5003	12.5864				P219P	2	12.43	12.59	12.02	12.89				W317S	6	3.63828	1.68138	3.67152	3.48562
	P131P	6	16.8971	16.3341	16.9463	12.5864				P219L	4	13.2	12.83	13.65	13.17				F321L	1	6.62354	7.81347	7.36131	6.3375
	P131L	6	14.1384	14.272	16.8571	8.9503				P219D	2	17.17	17.01	16.52	19.2				A287L	3	12.6407	13.5499	15.4167	12.0412
	P131D	1	16.6672	14.2177	16.1436	8.11121				P219E	4	19.93	17.66	19.98	18.8				L324V	6	4.8044	4.15399	6.83159	4.563
	P131E	1	11.2648	9.9307	10.1678	8.11121				P219A	7	3.74	4.14	3.94	2.91				R282Y	1	3.54499	3.85728	3.70805	3.35887
	P131A	6	9.8854	10.4191	9.9002	8.6706				P219G	2	18.25	18.01	18.42	19.85				P296H	5	6.57689	6.97278	6.41146	6.21075
	P131G	3	19.6559	23.0631	25.9546	22.9351				P219V	4	23.83	22.26	24.68	25.44				L316D	6	7.78965	5.58811	7.50744	7.3515
	P131V	6	10.5751	11.1788	14.8057	7.83151				P219Y	3	10.54	9.18	8.72	8.33				A326M	3	1.21276	1.43412	3.1966	1.14075
	P131Y	6	10.4601	11.83	16.0544	6.99242				P219C	7	16.02	15.66	15.83	15.61				L284F	3	5.73729	6.82442	6.55759	5.38687
	P131C	6	13.2188	16.4969	14.2706	3.63606				P219W	7	19.35	19.21	18.58	17.49				G309D	2	15.5327	10.3355	11.4895	14.5762
	P131W	6	15.2879	16.3341	17.3922	13.9848				P219F	2	9.53	9.7	8.9	9.85				Q294C	1	9.18899	9.89046	7.28824	8.619
	P131F	6	12.874	12.5897	14.1814	3.63606				Q220N	7	16.4	15.96	16.79	15.88				F307L	2	7.22992	4.2529	5.26069	6.78112
	T132N	6	14.0235	14.5433	15.0733	7.27212				Q220K	2	7.49	6.84	7.19	8.17				Y329D	2	101.312	71.6564	62.3976	94.9991
	T132K	3	13.5637	13.7836	20.4247	13.9848				Q220T	4	10.72	9.8	10.83	11.28				F313Q	7	17.5384	16.4182	16.8415	16.4141
	T132T	2	24.4836	19.2102	23.1896	27.1306				Q220S	3	11.09	10.57	10.42	10.98				A287F	6	10.1685	9.04977	10.083	9.50625
	T132S	6	11.4946	15.9542	16.1436	6.71272				Q220R	4	9.78	7.96	9.15	9.26				T332N	2	21.2233	15.6269	14.339	19.8364
	T132R	6	7.93131	8.30272	8.47314	3.07666				Q220I	7	18.28	18.58	18.22	17.2				T291T	1	15.2061	17.5556	14.7592	14.196
	T132I	6	8.96583	7.86859	9.63262	4.47515				Q220M	3	10.44	9.87	9.91	9.71				A325H	3	3.12519	4.84633	4.62137	2.91525
	T132M	4	12.6441	14.4348	12.6651	11.1879				Q220H	4	8.25	7.8	8.15	8.18				L324K	3	2.37888	3.16495	5.02323	2.21812
	T132H	3	14.0235	17.1481	22.1194	14.5442				Q220Q	7	5.18	5.36	4.95	4.52				G312A	5	7.55643	7.96182	7.39784	7.03462
	T132Q	6	17.242	18.4505	23.9032	9.22999				Q220P	4	9.31	9.27	9.41	9.41				T310N	5	8.86248	9.09923	8.73128	8.23875
	T132P	6	11.1498	16.2256	13.4678	9.78939				Q220L	2	5.87	6.13	5.98	6.63				P327T	1	10.9148	12.462	9.00527	10.14
	T132L	6	8.27615	8.95391	12.13	4.19545				Q220D	6	13.93	14.64	14.56	13.3				R278Q	3	4.71111	7.17059	9.261	4.37287
	T132D	6	12.2993	14.4348	16.3219	5.59394				Q220E	2	12.98	13.46	10.99	14.39				G320F	6	2.05236	1.78028	3.37926	1.90125
	T132E	6	7.70141	10.8532	13.6462	5.59394				Q220A	7	13.29	12.48	13.09	12.08				K289R	6	14.3199	12.1158	14.6313	13.2454
	T132A	1	20.9203	16.2256	19.7112	13.9848				Q220G	7	21	20.99	20.75	19.13				A287H	3	12.2209	14.8851	15.0514	11.2807
	T132G	6	14.2534	13.6208	14.7165	9.50969				Q220V	4	14.16	13.73	14.11	13.84				C314L	2	11.0081	8.45635	7.83623	10.14
	T132V	6	11.0349	14.0007	14.1814	6.43303				Q220Y	7	7.23	7.15	6.72	5.63				C314N	6	7.36985	4.59907	7.5805	6.78112
	T132Y	6	14.4833	15.9	16.4111	6.71272				Q220C	3	7	6.31	5.8	5.65				P296K	6	13.387	11.1268	12.4576	12.2947
	T132C	2	16.0925	14.9232	15.6976	18.1803				Q220W	3	27.99	26.74	27.24	27.62				V292Q	1	9.14235	14.0939	6.41146	8.3655
	T132W	6	11.2648	15.9542	14.9841	10.0691				Q220F	3	10.21	9.64	9.65	9.93				M293W	1	11.1014	13.6488	7.70837	10.14
	T132F	3	9.08077	11.1788	13.7354	8.9503				I221N	3	11.18	10.25	9.96	9.57				T300I	7	9.5155	7.5662	8.20156	8.68237
	V133N	6	7.12668	11.4502	9.9002	6.43303				I221K	7	6.92	6.75	6.85	5.77				A322T	6	13.1538	9.93992	12.2567	11.9779
	V133K	6	5.86227	6.24061	11.7732	1.67818				I221T	4	16.96	16.72	18.14	17.85				I318W	1	7.60307	8.40689	5.73561	6.90787
	V133T	6	10.5751	12.1556	13.1111	8.11121				I221S	5	4.68	5.08	4.53	4.42				T285P	3	8.16281	9.14868	9.91859	7.41487
	V133S	6	5.51743	5.42661	5.17308	3.07666				I221R	2	13.78	12.81	12.8	14.27				Q303I	1	8.44268	9.19813	5.60775	7.66837
	V133R	3	7.24163	9.82217	12.3975	5.87363				I221I	7	20.64	19.89	20.69	19.11				A287M	1	9.56215	12.7587	10.0099	8.68237
	V133I	6	14.2534	17.745	18.0166	3.63606				I221M	3	5.58	4.85	4.47	4.31				L331R	2	34.0506	31.8967	19.618	30.8636
	V133M	6	14.0235	12.2641	14.5381	6.15333				I221H	3	20.87	20.12	19.57	20.66				T276S	3	0.139934	0.445071	0.401858	0.12675
	V133H	1	19.5409	17.528	16.6787	12.5864				I221Q	4	9.93	8.67	9.85	9.3				G274I	3	1.11947	1.08795	2.15542	1.014
	V133Q	6	16.4373	20.5669	17.8382	7.55181				I221P	4	13.65	12.66	13.39	13.13				T332A	1	5.03762	12.9565	4.40217	4.563
	V133P	6	17.242	19.1017	20.5139	15.9427				I221L	3	12.01	10.81	9.91	10.73				A322Y	3	2.79868	4.15399	5.80868	2.535
	V133L	6	9.8854	10.3648	10.5245	5.31424				I221D	2	22.24	19.92	19.6	22.67				L324R	6	4.89769	3.90673	7.43437	4.43625
	V133D	6	10.1153	12.0471	10.1678	3.63606				I221E	3	13.79	12.28	11.57	11.89				P296C	1	8.90912	10.3355	7.36131	8.04862
	V133E	1	11.2648	8.68258	10.9705	3.07666				I221A	2	18.13	17.29	17.64	20.25				T285G	5	8.44268	9.6432	8.36595	7.605
	V133A	1	19.5409	15.8457	15.3408	14.8239				I221G	5	19.1	18.29	16.2	15.76				T310E	1	13.2471	15.2808	10.8136	11.9145
	V133G	3	16.2075	13.0781	23.5464	12.3067				I221V	2	13.66	13.62	12.27	14.44				T332S	3	3.31177	3.46166	6.2288	2.97862
	V133Y	6	12.6441	13.7293	19.4436	6.15333				I221Y	4	14.54	12.42	13.66	13.74				G312P	2	7.8363	5.83537	5.05976	7.03462
	V133C	3	12.0694	13.2409	18.2841	12.8661				I221C	3	10.02	9.4	8.43	8.45				A326P	3	2.1923	4.94523	5.05976	1.96462
	V133W	6	12.7591	12.0471	14.2706	7.55181				I221W	3	18.78	17.29	16.41	16.29				L316C	3	9.98195	10.6817	15.4167	8.93587
	V133F	6	18.8512	19.1559	19.9788	11.4676				I221F	3	5.58	5.24	5.08	5.31				P296I	6	10.0752	7.17059	8.98701	8.99925
	P134N	3	12.4142	15.9	37.7278	6.43303				S222N	4	13.02	11.52	12.95	12.3				L284H	6	5.97051	5.2914	6.0096	5.3235
	P134K	3	9.19572	11.7215	13.9138	7.55181				S222K	7	15.05	14.94	14.67	13.28				T310M	2	16.6521	10.3355	9.24274	14.8297
	P134T	5	14.7132	12.9153	9.98939	12.027				S222T	2	15.27	15.01	15.46	16.09				K333R	5	9.60879	11.7202	10.978	8.55562
	P134S	6	8.73593	9.71364	8.29476	4.19545				S222S	4	8.7	8.3	8.88	9.2				L316H	3	7.55643	8.45635	12.2749	6.71775
	P134R	6	11.8395	15.1945	16.5003	7.27212				S222R	3	15.99	14.83	14.6	14.74				P298L	7	6.20373	5.68702	4.98669	5.51362
	P134I	6	11.1498	13.6208	11.2381	6.71272				S222I	7	6.32	5.92	6.27	5.69				G274C	3	1.21276	1.92864	2.42941	1.07737
	P134M	3	13.1039	20.6211	22.2977	15.663				S222M	2	21.34	20.24	19.36	21.8				Q303N	5	5.92387	6.72551	5.88174	5.26012
	P134H	4	17.3569	32.2341	17.2139	15.1036				S222H	7	20.95	20.15	20.67	18.72				V304L	5	9.5155	10.5828	9.60806	8.42887
	P134Q	3	9.19572	10.5276	16.0544	6.99242				S222Q	3	19.98	18.21	18.26	18.73				K290W	6	9.23563	8.11018	9.58979	8.17537
	P134P	6	16.2075	16.0628	18.195	10.0691				S222P	3	12.54	12.18	11.7	12.16				R315G	1	18.238	20.7205	12.7316	16.0972
	P134L	6	15.9776	17.4194	15.7868	11.7473				S222L	2	9.53	8.45	8.76	11.2				L308Q	2	9.04906	6.03318	4.18298	7.98525
	P134D	1	17.5868	16.9853	15.7868	9.50969				S222D	7	20.74	20.61	20.43	19.51				R305L	6	27.0072	19.4842	24.3307	23.829
	P134E	6	12.1843	13.6751	14.4489	7.27212				S222E	2	6.35	5.06	6.01	6.92				G274W	1	1.72585	3.2144	2.24675	1.521
	P134A	1	19.0811	15.3573	17.5706	8.3909				S222A	4	14.63	12.81	14.48	14.92				V292S	6	6.20373	4.74742	7.08731	5.45025
	P134G	6	10.3452	15.303	15.3408	7.55181				S222G	5	17.27	18.46	16.42	17.35				F313G	6	18.6112	18.4457	22.1935	16.3507
	P134V	6	9.42561	9.55084	10.7029	5.59394				S222V	4	10.97	10.42	10.77	10.56				A311M	6	13.0605	9.29704	12.0375	11.4709
	P134Y	6	7.24163	8.51978	9.72181	5.59394				S222Y	2	12.3	12.11	10.95	12.66				P296M	7	15.0196	13.7477	13.0787	13.182
	P134C	6	11.4946	13.2409	17.6598	6.15333				S222C	7	12.85	11.97	11	10.23				K290Y	2	8.95577	6.23099	6.94118	7.8585
	P134W	6	12.7591	15.303	14.2706	5.59394				S222W	6	13.68	14.34	14.85	13.44				R305R	1	12.081	14.1928	9.44366	10.5836
	P134F	3	13.6786	18.8303	25.5978	14.5442				S222F	2	8.71	8.89	7.41	10.1				R315C	2	8.2561	7.41785	3.087	7.22475
	N135K	6	10.1153	10.5276	12.13	6.43303				L187N	1	1.01	2.2	1.68	1.86				L328Q	6	2.75203	2.32426	3.3062	2.40825
	N135T	6	8.73593	11.9928	10.8813	7.55181				L187K	1	1.37	3.57	3.33	3.24				K281V	7	5.08426	4.59907	4.03685	4.43625
	N135S	6	8.04625	9.22524	9.811	6.15333				L187T	1	1.42	3.85	5.56	7.03				R315K	1	8.86248	13.0554	10.6858	7.73175
	N135R	2	12.6441	11.6672	13.557	15.1036				L187S	5	2.29	2.36	2.06	1.96				F307H	6	9.0957	4.05509	7.87276	7.92187
	N135I	6	8.73593	8.51978	9.18667	3.63606				L187R	1	1.24	2.83	2.94	3.2				W317G	7	16.4189	13.4016	11.8	14.2594
	N135M	1	11.7245	9.98497	11.7732	8.11121				L187I	6	3.26	5.19	4.71	3.16				K289Y	2	10.5883	6.03318	5.15109	9.18937
	N135H	3	15.9776	13.5123	17.2139	15.3833				L187M	6	1.18	3.03	2.15	2.15				T332G	5	12.1276	12.1158	11.2338	10.5202
	N135Q	3	7.01174	10.1478	11.1489	8.6706				L187H	1	3.88	5.31	5.67	5.06				V292M	1	12.5008	16.616	13.2248	10.8371
	N135P	1	22.5295	16.714	16.0544	13.4254				L187Q	1	2.23	5.52	5.11	6.26				T310S	6	5.644	3.61002	5.90001	4.87987
	N135L	6	12.5292	13.1867	17.6598	5.31424				L187P	1	1.18	3.32	4.25	6.14				M293D	2	7.69636	5.3903	5.68081	6.65437
	N135D	6	14.3683	13.7293	13.4678	6.43303				L187L	6	1.99	5.01	4.68	3.48				F313C	6	12.3142	10.929	11.8183	10.5836
	N135E	1	14.943	11.9385	9.36505	6.99242				L187D	1	2.17	5.45	4.79	4.84				T297T	6	14.0867	10.6322	12.9508	12.1046
	N135A	4	13.2188	13.458	8.47314	8.11121				L187E	6	2.06	5.22	3.99	3.9				T297C	6	10.9615	9.09923	13.4257	9.3795
	N135G	5	23.564	19.373	16.6787	20.4179				L187A	1	0.89	3	4.24	5.75				G320W	3	3.12519	3.16495	4.09165	2.66175
	N135V	1	22.6445	19.373	14.0922	11.4676				L187G	1	1.21	3.43	4.62	6.13				L328W	6	3.12519	1.48357	2.88607	2.66175
	N135Y	1	12.1843	11.0703	11.2381	7.83151				L187V	1	0.8	3.12	3.72	4.31				P319L	6	3.8715	3.41221	3.89072	3.2955
	N135C	6	9.31067	7.92286	10.257	3.91576				L187Y	6	0.67	1.86	1.26	1.23				R305G	2	14.9729	10.6817	8.38422	12.7384
	N135W	1	29.5412	23.66	24.7951	15.663				L187C	1	1.87	4.73	4.76	4.14				P301I	6	7.32321	6.57716	7.83623	6.21075
	N135F	5	14.943	13.0239	14.0922	14.5442				L187W	1	1.31	3.76	4.58	4.37				W317Q	7	6.57689	6.03318	4.4387	5.577
	P136N	3	10.69	14.1092	15.6976	9.50969				L187F	6	3.58	6.3	4.5	3.73				K290A	5	13.4337	13.6983	12.6951	11.3441
	P136K	6	12.5292	17.4194	16.7679	8.6706				L223N	3	13.9	13.08	11.6	13.3				A287D	5	9.18899	9.93992	9.66286	7.73175
	P136T	4	11.6096	11.9928	9.18667	11.1879				L223K	2	10.17	10.67	9.72	10.86				P298V	2	10.3551	5.43975	6.19227	8.68237
	P136S	6	9.65551	10.5276	13.0219	6.99242				L223T	3	19.39	16.93	17.02	16.89				G320I	6	1.81914	1.0385	4.8223	1.521
	P136R	3	9.19572	8.62831	11.1489	8.6706				L223S	2	6.17	6.51	5.43	6.84				L328F	6	2.42552	1.58247	4.7675	2.028
	P136I	6	7.35658	9.7679	14.9841	3.35636				L223R	3	19.12	16.92	17.02	16.79				T310G	5	14.4132	17.8523	15.2706	12.0412
	P136M	3	6.6669	13.0781	21.5842	6.43303				L223I	2	20.54	19.18	19.62	20.45				T285N	7	11.6145	8.65416	8.34769	9.69637
	P136H	2	23.2192	16.6054	23.9924	31.6057				L223M	5	17.98	18.8	17.25	18.26				E286E	7	11.0081	8.6047	8.23809	9.18937
	P136Q	6	14.4833	13.0239	20.3355	8.6706				L223H	2	8.84	8.51	8.79	9.28				P301C	5	11.8477	13.4016	13.2978	9.8865
	P136P	6	12.874	14.1635	14.7165	6.99242				L223Q	2	10.2	9.83	9.08	10.85				T297I	7	7.46314	6.4288	4.78576	6.21075
	P136L	3	11.1498	15.9	36.6575	14.2645				L223P	2	10.75	10.01	10.12	10.75				I295E	2	10.5883	4.94523	7.7997	8.80912
	P136D	6	8.85088	9.55084	9.00829	7.27212				L223L	7	8.07	7.49	8.11	6.43				P319Y	6	5.27084	4.00564	6.24707	4.37287
	P136E	6	7.35658	10.5276	9.00829	3.07666				L223D	1	6.83	6.79	7.22	7.26				T300A	1	7.18327	10.6322	8.53035	5.95725
	P136A	3	12.5292	10.8532	15.9652	14.2645				L223E	7	10.57	10.96	9.9	8.9				R288H	7	9.79537	8.80251	7.26998	8.112
	P136G	6	6.32206	6.729	7.04608	5.03454				L223A	7	8.39	7.76	8.26	6.99				G274V	7	4.05808	3.46166	3.16007	3.35887
	P136V	6	15.8626	17.7993	25.687	5.31424				L223G	2	14.1	13.35	13.42	14.3				G312G	2	14.18	8.11018	7.56224	11.7244
	P136Y	3	7.81636	11.7215	13.4678	7.27212				L223V	5	14.18	15.9	14.25	13.74				P298E	2	14.7397	8.45635	8.16502	12.168
	P136C	3	13.4487	19.3187	33.9818	8.9503				L223Y	7	11.69	10.96	10.76	10.15				A322C	1	2.6121	6.4288	4.89536	2.15475
	P136W	6	10.69	17.6908	20.1572	7.27212				L223C	5	4.14	4.14	3.86	3.76				E286R	7	10.6816	9.09923	8.89568	8.80912
	P136F	6	6.55195	8.73685	9.54343	5.59394				L223W	7	20.06	19.63	19.67	18.41				A322R	1	4.85104	7.17059	4.7127	3.99262
	Y137N	6	6.78184	10.4734	8.91909	3.35636				L223F	5	7.19	7.55	5.96	7.53				T300N	6	8.16281	7.12113	10.7771	6.71775
	Y137K	3	4.36797	6.24061	8.11638	4.75485				L224N	4	17.88	17.14	18.37	18.18				Y275P	5	3.31177	4.79687	4.25604	2.72512
	Y137T	3	9.19572	14.5976	19.622	10.9082				L224K	5	15.01	16.91	14.93	15.92				T297S	7	10.4018	9.59375	6.50279	8.55562
	Y137S	2	5.74732	6.34914	8.47314	8.11121				L224T	2	15.07	14.34	14.53	16.06				F313P	2	10.2618	7.26949	5.31549	8.42887
	Y137R	6	8.73593	10.799	12.13	5.59394				L224S	1	6.07	7.46	6.73	6.96				L324S	3	2.47216	3.51111	5.11456	2.028
	Y137I	6	7.35658	9.49657	9.18667	4.19545				L224R	2	10.69	9.73	10.4	11.55				G320M	3	2.93861	2.67043	8.73128	2.40825
	Y137M	2	7.01174	11.016	10.257	13.4254				L224I	1	6.88	7.26	7.5	7.19				T299V	3	12.3142	15.6764	17.4808	10.0766
	Y137H	4	12.6441	12.8611	10.4353	10.6285				L224M	7	8.55	8.4	8.41	7.75				T300L	7	13.1071	11.5224	7.61704	10.7104
	Y137Q	6	10.805	12.0471	13.6462	7.27212				L224H	7	12.43	12.08	11.87	11.53				C314A	6	13.3404	8.15963	10.9598	10.9005
	Y137P	3	9.31067	10.2563	15.7868	8.6706				L224Q	7	11.93	11.86	11.56	10.48				G309G	5	16.139	17.4567	17.4991	13.182
	Y137L	6	4.25302	5.75221	6.33256	1.95788				L224P	3	11.16	10.37	10.29	10.38				T299P	2	9.23563	4.99468	5.90001	7.54162
	Y137D	1	20.2306	15.4658	16.7679	13.1458				L224D	6	8.42	8.86	8.66	8.58				F313N	6	9.70208	9.00032	11.1242	7.92187
	Y137E	6	6.6669	8.24845	7.04608	3.35636				L224E	2	11.4	12.12	11.4	12.68				Q303F	7	11.9877	8.40689	7.61704	9.75975
	Y137A	6	10.5751	13.4037	12.5759	9.50969				L224A	5	17.14	17.62	15.53	16.6				L328V	5	2.65874	3.85728	3.54366	2.15475
	Y137G	3	5.28754	9.49657	14.003	7.55181				L224G	2	12.78	12.38	12.51	12.84				T299D	7	10.6816	9.24758	8.49382	8.619
	Y137V	6	9.65551	12.5897	14.5381	5.87363				L224V	3	9.18	7.96	7.73	8.42				C314M	5	8.48932	11.8191	8.80434	6.8445
	Y137C	6	6.20711	6.45767	6.33256	1.67818				L224Y	2	9.73	9.41	8.51	10.54				V304Q	7	13.9934	8.55525	8.40249	11.2807
	Y137W	6	9.42561	11.8843	13.1111	6.99242				L224C	5	5.94	6.75	5.95	5.37				L308V	7	20.8968	18.7919	17.1886	16.7944
	Y137F	6	7.35658	10.3106	9.63262	2.23757				L224W	3	9.82	8.99	8.26	9.19				V304N	6	10.7283	6.37935	8.93221	8.619
	N138N	6	6.55195	7.97712	11.3273	2.23757				L224F	6	6.47	7.55	6.99	6.08				Y275R	6	3.8715	3.16495	6.99598	3.10537
	N138K	6	12.7591	14.272	12.3975	5.87363				Q225N	7	16.83	15.35	15.66	14.48				L277Q	7	6.71683	6.62661	4.40217	5.38687
	N138T	6	6.78184	10.9618	10.3462	5.31424				Q225K	5	13.18	13.72	11.54	12.65				K289T	7	13.0605	9.04977	8.65821	10.4569
	N138S	3	2.41388	2.22491	3.03249	2.23757				Q225T	7	9.15	9.16	9.11	8.39				A326D	7	13.387	9.34649	9.40713	10.7104
	N138R	3	5.97722	9.71364	11.5948	4.47515				Q225S	7	6.78	7.11	6.93	5.49				T323I	3	3.73157	4.50016	8.74955	2.97862
	N138I	3	5.28754	8.46552	9.18667	4.75485				Q225R	3	8.9	8.36	7.6	8.33				E306W	5	13.8535	14.3412	10.7771	11.0272
	N138M	6	8.62099	11.5587	12.6651	2.79697				Q225I	5	22.33	23.1	21.08	22.21				T285Q	5	7.88294	8.06073	8.45729	6.27412
	N138H	6	11.6096	17.9621	13.6462	4.19545				Q225M	7	18.69	18	17.49	16.46				A287V	5	10.4484	10.7312	9.261	8.30212
	N138Q	3	7.58647	12.0471	13.1111	7.83151				Q225H	5	12.12	11.79	10.09	10.73				E286I	7	6.95005	6.3299	5.05976	5.51362
	N138P	6	7.81636	9.82217	8.56233	5.31424				Q225P	2	6.12	5.79	5.81	6.64				A325P	1	3.91815	4.99468	3.36099	3.10537
	N138L	6	4.02313	5.96927	5.61903	2.79697				Q225L	2	6.65	6.65	6.62	6.8				W317K	2	2.23894	1.23631	1.09598	1.7745
	N138D	3	5.51743	6.8918	9.54343	5.87363				Q225D	7	12.29	12.11	12.37	11.2				Q294L	7	15.6726	8.65416	11.0511	12.4215
	N138E	4	7.81636	8.57405	5.08388	1.67818				Q225E	4	4.55	4.57	4.9	4.7				T310I	5	11.288	11.6707	9.33407	8.93587
	N138A	3	5.51743	7.43446	11.4164	3.35636				Q225A	7	5.04	4.79	4.74	4.43				L316P	5	11.0081	14.7368	12.4393	8.68237
	N138G	3	4.48291	4.06996	11.2381	3.07666				Q225G	2	8.6	8.03	7.89	8.57				P296S	5	8.20945	8.01128	9.16967	6.46425
	N138V	6	8.73593	12.2641	14.4489	3.35636				Q225V	7	7.83	8.18	7.76	6.16				R305C	7	16.1857	13.006	11.7817	12.7384
	N138Y	6	4.25302	5.31808	6.42175	0.83909				Q225Y	2	20.5	19.35	20.2	21.31				A325L	3	1.7725	1.97809	3.06873	1.39425
	N138C	2	6.09216	14.0549	13.557	204.738				Q225C	3	7.57	6.38	6.83	6.55				I318T	7	5.644	5.09359	3.74459	4.43625
	N138W	4	2.87366	4.28702	3.03249	3.35636				Q225W	5	7.8	7.98	6.8	7.48				R315P	7	13.6669	9.69265	8.32942	10.7104
	N138F	6	7.12668	10.3106	10.3462	3.91576				Q225F	3	11.85	10.73	10.69	11.02				V304Y	7	8.76919	4.05509	5.91827	6.8445
	L139N	3	4.82775	8.46552	15.5192	2.23757				Y226N	4	7.74	7.17	8.11	7.65				P298M	7	17.3052	12.9565	9.24274	13.4989
	L139K	3	7.47152	14.0007	14.5381	12.027				Y226K	3	16.87	14.89	14.68	13.76				I318M	5	8.20945	7.86292	7.19691	6.40087
	L139T	6	8.73593	12.2099	12.3084	4.75485				Y226T	4	10.07	9.16	9.69	9.48				E286G	1	11.0548	13.5005	7.76317	8.619
	L139S	6	2.41388	4.44982	4.81631	0.559394				Y226S	4	2.48	1.62	2.59	2.08				K290L	7	13.8535	9.44539	11.2703	10.7737
	L139R	6	6.6669	8.35698	8.56233	3.63606				Y226R	2	11.95	10.96	9.19	12.63				T276K	5	16.139	17.16	11.8365	12.5482
	L139I	3	1.95409	5.58941	6.68932	1.95788				Y226I	7	10.45	9.89	9.65	8.75				Q303S	5	10.0286	10.0883	10.1926	7.79512
	L139M	6	4.59786	10.6904	10.8813	3.63606				Y226M	3	23.26	21.28	20	21.75				P301W	7	8.2561	5.09359	6.79505	6.40087
	L139H	3	3.2185	7.81432	9.98939	2.51727				Y226H	1	17.52	18.1	18.07	18.52				T297W	7	16.6521	11.1762	8.54862	12.8651
	L139Q	6	4.48291	8.73685	7.75961	3.91576				Y226Q	5	15.21	14.72	12.64	12.29				G309P	6	6.81011	4.45071	6.13747	5.26012
	L139P	6	8.39109	12.1556	16.8571	4.47515				Y226P	2	5.21	4.79	4.34	5.52				R282S	7	22.5294	17.061	15.6907	17.3647
	L139L	3	7.47152	11.7758	13.6462	6.99242				Y226L	2	19.22	17.78	16.81	19.47				L316S	6	6.99669	5.83537	6.84985	5.38687
	L139D	6	5.74732	8.30272	9.27586	1.95788				Y226D	3	12.68	10.52	11.39	11.74				G312T	7	11.288	8.06073	9.33407	8.68237
	L139E	6	8.04625	8.30272	7.40285	4.75485				Y226E	3	7.88	7.4	6.52	7.63				T323R	6	4.94433	4.59907	6.74026	3.8025
	L139A	6	12.1843	13.4037	14.6273	6.99242				Y226A	3	2.95	2.66	2.56	2.71				A326R	6	3.54499	2.27481	3.92725	2.72512
	L139G	6	13.4487	14.9232	14.6273	8.11121				Y226G	2	6.92	6.76	5.56	7.12				R288L	5	10.3085	10.9784	9.55326	7.92187
	L139V	6	19.5409	18.8303	22.3869	12.8661				Y226V	3	16.55	14.88	14.87	14.37				R302I	5	9.32892	9.24758	7.34304	7.16137
	L139Y	6	2.06904	7.97712	6.51094	1.11879				Y226Y	5	11.79	12.07	10.91	11.97				T299T	5	9.74873	11.0279	11.179	7.47825
	L139C	3	4.82775	9.9307	10.1678	6.15333				Y226C	5	11.58	11.45	9.53	10.65				K289F	7	9.84201	7.07168	7.32478	7.54162
	L139W	6	16.2075	18.0706	19.8896	13.9848				Y226W	7	10.29	9.54	10.1	9.26				T285F	7	9.37557	7.4673	6.41146	7.16137
	L139F	3	7.70141	11.1246	16.4111	5.03454				Y226F	3	17.33	16.27	14.98	16.41				R315T	5	11.7078	11.7697	10.1743	8.93587
	L140N	3	2.75872	5.96927	5.79741	2.79697				V227N	6	15.52	16.24	16.49	15.03				L308M	7	16.0457	14.6873	11.6721	12.2314
	L140K	2	4.02313	12.2641	8.02719	35.2418				V227K	5	13.4	13.41	12.01	11.31				K290C	7	13.387	8.90142	6.81332	10.2034
	L140T	3	5.17259	6.45767	10.1678	4.75485				V227T	7	15.48	15.12	16.08	14.47				Q294H	7	13.9001	10.7312	11.9827	10.5836
	L140S	3	2.52882	5.86074	6.8677	3.35636				V227S	4	7.14	6.85	7.82	7.6				C314V	7	9.65544	10.3355	5.37028	7.3515
	L140R	3	10.0003	9.06244	11.9516	8.9503				V227R	2	12.24	11.78	11.7	12.81				E306D	7	8.90912	6.4288	4.6031	6.78112
	L140I	3	3.90818	4.39556	6.06498	3.07666				V227I	5	11.12	11.61	10.25	10.49				G312L	7	8.90912	5.83537	4.09165	6.78112
	L140M	6	10.5751	11.3416	10.5245	7.83151				V227M	5	15.79	17.2	15.08	14.35				Q294P	7	11.3346	6.47825	8.20156	8.619
	L140H	3	3.56334	5.64368	6.8677	4.19545				V227H	6	12.48	13.45	12.85	12.78				L284W	7	8.2561	5.2914	4.74923	6.27412
	L140Q	3	6.78184	10.2563	14.3597	5.59394				V227Q	5	12.12	13.46	11.6	11.91				L284S	7	8.34939	6.97278	5.88174	6.3375
	L140P	3	8.62099	8.57405	12.7543	6.71272				V227P	3	14.33	12.65	12.61	11.92				E286N	5	10.3551	12.0169	8.56688	7.8585
	L140D	3	3.56334	5.31808	5.61903	4.47515				V227L	2	3.39	2.62	2.93	3.77				A325V	3	5.36413	5.78592	17.8096	4.056
	L140E	6	3.67829	4.39556	5.44065	2.23757				V227D	4	12.54	11.35	12.14	12.55				L308N	6	9.98195	6.4288	10.1926	7.54162
	L140A	2	7.70141	7.32593	9.9002	12.3067				V227E	7	9.77	9.15	9.11	7.28				G280W	7	10.8216	9.29704	7.67184	8.17537
	L140G	2	8.1612	14.4891	14.6273	85.3075				V227A	5	7.08	7.03	6.22	6.8				V304A	5	16.9786	19.138	14.9966	12.8017
	L140V	6	9.8854	13.6751	13.1111	6.15333				V227G	2	3.41	3.42	3.33	3.47				F307W	5	15.8125	18.9897	14.5034	11.9145
	L140Y	3	2.87366	4.82969	10.6137	2.23757				V227Y	2	5.8	6.05	5.44	6.43				L308S	6	6.9034	5.2914	7.08731	5.19675
	L140C	6	6.6669	8.57405	11.7732	1.67818				V227C	1	2.57	2.82	2.67	2.94				P298P	5	6.67018	6.67606	7.21518	5.00662
	L140W	3	6.32206	10.202	13.8246	3.91576				V227W	3	5.86	5.11	4.85	5.63				T323W	1	2.70539	5.58811	3.01394	2.028
	L140F	6	3.2185	7.10886	6.06498	2.23757				V227F	6	24.75	25.97	25.14	24.15				R305Q	7	14.0867	10.9784	8.73128	10.5202
	S141N	6	4.25302	7.10886	8.74071	2.23757				D228N	5	8.77	8.72	7.28	6.68				T285L	5	9.9353	15.3302	13.8276	7.41487
	S141K	6	3.67829	9.55084	9.9002	1.39848				D228K	3	9.7	8.96	7.99	7.73				A325W	5	3.91815	5.63756	5.26069	2.91525
	S141T	6	4.25302	6.13207	6.42175	3.35636				D228T	5	12.39	12.53	11.69	11.84				A325T	5	12.2675	11.0773	12.074	9.126
	S141R	6	7.70141	10.7447	9.00829	4.47515				D228S	2	3.01	2.42	2.64	3.04				L331Y	3	1.02618	1.58247	2.30155	0.7605
	S141I	6	11.6096	14.1635	12.4867	7.83151				D228R	5	9.55	9.5	7.92	8.53				A287P	5	9.84201	8.95087	8.47555	7.28812
	S141M	6	3.10356	6.24061	5.44065	1.67818				D228I	6	8.82	9.79	9.03	8.04				E286P	5	7.27656	6.92332	7.28824	5.38687
	S141H	6	7.24163	10.3106	9.09748	2.51727				D228M	5	8.14	8.45	7.18	8.07				R288K	5	9.0957	8.90142	8.82261	6.71775
	S141Q	3	3.90818	7.97712	8.38395	4.47515				D228H	2	17.68	17.06	16.43	18.42				R302T	5	8.06952	8.20908	9.11487	5.95725
	S141P	2	3.2185	4.77542	4.81631	4.75485				D228Q	2	11.83	11.63	9.79	12.21				F307Y	7	15.9058	12.462	9.49846	11.7244
	S141L	3	5.86227	6.729	10.7921	6.43303				D228P	4	6.66	5.87	7.18	5.88				R288T	6	8.95577	6.82442	8.43902	6.591
	S141D	3	2.41388	5.26381	6.06498	2.23757				D228L	2	9.45	8.57	8.42	9.56				L308C	5	8.44268	7.71456	8.56688	6.21075
	S141E	1	3.33345	2.33344	2.9433	1.11879				D228D	2	11.26	12.53	11.4	13.13				W317C	5	6.29702	7.02223	8.12849	4.62637
	S141A	3	6.32206	10.5819	11.0597	9.50969				D228E	7	13.5	12.23	13.05	10.62				R288V	7	15.0196	10.8795	9.57153	11.0272
	S141G	3	8.39109	14.9232	14.7165	10.3488				D228A	3	6.37	5.3	5.48	5.48				L277G	2	11.6612	4.89578	4.12818	8.55562
	S141V	3	4.59786	6.07781	8.20557	3.63606				D228G	2	2.2	2.13	2.06	2.53				K290G	7	10.3085	7.26949	5.97307	7.54162
	S141Y	6	2.52882	4.77542	4.01359	2.23757				D228V	2	12.77	11.42	10.95	13.88				G320K	3	2.42552	3.1155	5.37028	1.7745
	S141C	3	10.3452	14.2177	18.0166	8.6706				D228Y	7	14.08	13.04	12.85	11.34				R305K	7	6.85676	5.73647	6.1192	5.00662
	S141W	6	2.75872	5.58941	5.8866	2.23757				D228C	5	17.91	18.15	16.03	16				A325D	5	3.21848	3.31331	4.10991	2.34487
	S141F	3	2.52882	4.77542	7.8488	1.39848				D228W	5	4.51	4.79	3.73	3.99				F307C	7	12.2675	6.62661	4.7675	8.93587
	S142N	2	4.25302	8.68258	7.49204	10.6285				D228F	7	18.64	18.67	17.47	15.92				I318A	5	9.14235	9.93992	9.4802	6.65437
	S142K	3	9.31067	14.9775	19.0869	13.4254				D229N	7	14.67	13.72	12.67	11.52				T291V	5	15.6726	15.5775	12.7864	11.4075
	S142T	6	6.6669	8.19419	7.58123	4.75485				D229K	7	7.45	6.98	7.55	5.7				K290D	6	15.1595	13.1049	15.0697	11.0272
	S142S	2	3.10356	4.61262	4.63793	8.11121				D229T	7	9.19	9.2	9.22	8.71				F321T	1	2.70539	5.58811	2.99567	1.96462
	S142R	3	3.90818	7.2174	7.13528	5.03454				D229S	6	10.3	11.26	11.21	9.07				V292T	6	8.81583	5.43975	7.56224	6.40087
	S142I	3	3.44839	6.02354	9.18667	1.39848				D229R	2	8.42	7.89	7.56	8.49				E286K	6	8.48932	7.41785	9.261	6.14737
	S142M	3	5.86227	9.49657	12.3975	4.47515				D229I	3	9.1	8.19	8.12	8.99				G320E	6	2.1923	0.939594	1.86316	1.58437
	S142H	2	3.33345	5.31808	7.13528	7.83151				D229M	3	15.61	14.07	14.58	13.94				P327M	6	2.1923	1.18686	3.61672	1.58437
	S142Q	2	8.96583	10.0392	13.0219	13.9848				D229H	4	9.02	8.33	9.19	8.71				P301P	5	10.3551	10.0883	9.93685	7.47825
	S142P	3	8.96583	11.9928	12.6651	12.027				D229Q	6	8.41	9.36	8.88	8.31				A325N	3	1.49263	2.27481	4.8223	1.07737
	S142L	3	6.89679	8.13992	14.8057	7.83151				D229P	7	9.1	8.73	8.45	7.04				P327N	5	1.49263	1.58247	1.6257	1.07737
	S142D	1	17.127	14.3805	14.8057	12.027				D229L	7	18.04	17.26	16.51	13.62				A325M	3	2.28559	2.67043	3.54366	1.64775
	S142E	2	17.8167	12.2099	15.2517	24.0539				D229E	2	6.38	6.17	5.44	6.6				R288A	6	7.74301	5.04414	7.17865	5.577
	S142A	5	23.1042	14.5433	16.5895	27.9697				D229A	2	17.2	16.03	15.55	17.3				R315N	7	7.13663	5.19249	4.74923	5.13337
	S142G	2	17.242	15.6829	17.9274	17.6209				D229G	7	5.59	5.17	5.13	4.26				P296W	7	9.70208	8.90142	7.87276	6.97125
	S142V	6	10.9199	13.7836	16.3219	5.87363				D229V	7	12.78	12.27	12.34	11.44				L284G	6	7.69636	3.65947	6.0644	5.51362
	S142Y	3	5.63238	8.08565	9.09748	6.43303				D229Y	3	16.18	14.73	13.55	15.71				R282P	6	3.4517	3.31331	5.82694	2.47162
	S142C	3	5.97722	7.0546	10.1678	5.59394				D229C	3	22.12	21.3	19.88	20.09				G320H	6	4.33795	3.75838	6.59413	3.10537
	S142W	3	5.40249	8.19419	10.4353	6.71272				D229W	3	14.95	14.4	13.59	13.54				A287C	5	8.76919	7.96182	9.44366	6.27412
	S142F	3	2.87366	4.23276	8.02719	3.35636				D229F	5	10.7	10.33	9.09	9.34				P301E	6	10.8216	8.11018	11.179	7.73175
	L143N	3	1.95409	6.02354	7.04608	1.39848				L230N	7	10.62	10.56	10.58	9.46				I318P	7	10.1219	6.13209	5.97307	7.22475
	L143K	6	3.10356	3.74436	3.9244	1.95788				L230K	7	10.07	8.9	10.08	7.78				A322S	5	1.86578	3.06604	2.88607	1.33087
	L143T	3	5.51743	7.86859	8.65152	5.03454				L230T	5	17.26	18.41	17.07	16.16				K290M	5	12.3608	14.4895	10.4118	8.80912
	L143S	3	1.83914	2.98464	3.83521	3.07666				L230S	6	12.95	14.65	14.18	12.77				T285E	5	9.0957	9.00032	8.96874	6.46425
	L143R	6	4.48291	4.72115	5.97579	1.39848				L230R	7	10.14	9.69	10.05	8.79				R302M	5	11.7078	11.6707	10.2839	8.30212
	L143I	6	2.29893	3.90716	4.37036	0.279697				L230I	7	13.55	14.31	14.68	12				L277E	5	3.21848	3.26385	3.87245	2.2815
	L143M	6	10.9199	11.2874	13.8246	3.63606				L230M	3	8.67	8.38	8.15	8.52				R315M	7	8.6759	7.07168	6.448	6.14737
	L143H	3	4.02313	8.46552	11.5056	4.75485				L230H	7	8.53	7.48	8.45	7.29				R282H	5	13.2471	13.451	11.252	9.3795
	L143Q	6	9.19572	11.9385	14.4489	5.87363				L230Q	5	12.46	14.67	12.5	11.33				T299W	6	11.3346	9.24758	11.0328	7.98525
	L143P	3	8.04625	12.9153	23.5464	17.0615				L230P	7	18.08	18.04	18.74	17.12				P296A	6	10.1685	9.14868	12.3297	7.16137
	L143D	2	5.17259	6.5662	7.04608	8.11121				L230L	6	7.98	8.22	8.31	7.88				G320P	5	3.8715	4.59907	4.14644	2.72512
	L143E	3	3.79323	5.37235	7.13528	4.47515				L230D	5	18.98	19.33	18.06	17.61				L324W	3	2.6121	2.91769	3.59846	1.83787
	L143A	2	3.79323	4.93822	8.47314	8.9503				L230E	6	10.42	11.23	11.11	10.9				T285K	5	6.57689	6.77497	7.39784	4.62637
	L143G	3	4.9427	8.30272	12.5759	8.3909				L230A	5	15.51	15.91	15.29	15.91				P296V	7	10.635	9.49484	7.92756	7.47825
	L143V	3	5.28754	7.76006	9.98939	7.27212				L230G	6	8.08	9.85	9.34	7.93				W317A	5	9.14235	8.6047	7.61704	6.40087
	L143Y	3	2.52882	5.31808	7.67042	3.35636				L230V	5	11.1	12.15	10.61	11.63				A326T	3	1.53927	2.81878	3.45233	1.07737
	L143C	3	2.64377	4.01569	8.74071	5.31424				L230Y	7	13.47	14.24	13.68	12				W317T	5	7.69636	7.76401	5.44335	5.38687
	L143W	2	2.98861	4.50409	4.9055	5.03454				L230C	7	11.29	10.98	10.55	10.26				R305M	7	14.5998	10.8795	11.8548	10.2034
	L143F	3	1.7242	4.34129	6.06498	1.39848				L230W	6	6.33	7.19	7.81	6.13				V304E	7	11.4279	6.37935	5.31549	7.98525
	P144N	3	4.9427	7.86859	10.7029	4.47515				L230F	7	10.74	11.14	10.55	9.1				L308H	7	10.7283	5.19249	5.47988	7.47825
	P144K	2	10.4601	9.7679	14.6273	15.9427				L231N	6	3.76	5.14	4.65	2.84				T285W	5	9.37557	8.80251	8.71301	6.52762
	P144T	2	26.3227	15.3573	21.0491	40.556				L231K	7	7.65	7.96	8.25	5.59				K289P	7	14.2266	8.85196	8.51208	9.8865
	P144S	3	3.79323	4.88395	6.06498	3.35636				L231T	7	10.9	10.64	11.63	7.44				T297R	5	16.7921	18.3963	16.6406	11.661
	P144R	2	13.9085	12.3184	15.43	16.2224				L231S	6	5.79	6.77	6.69	4.97				A326E	6	3.12519	2.1759	5.07802	2.15475
	P144I	3	3.10356	4.44982	8.11638	2.79697				L231R	3	8.01	7.39	6.68	6.71				L308P	7	10.2152	8.30799	7.7997	7.03462
	P144M	3	5.51743	7.27166	12.3084	3.07666				L231I	7	17.82	18.58	22.08	12.7				Q303L	5	11.7078	12.1653	11.9827	8.04862
	P144H	4	8.1612	12.9696	9.811	8.11121				L231M	7	9.76	9.49	10	8.54				C314G	7	16.4656	12.5609	11.1424	11.2807
	P144Q	5	18.3914	11.5044	14.4489	17.0615				L231H	6	5.36	5.66	7.07	4.52				G280E	5	5.644	5.09359	5.55295	3.86587
	P144P	5	24.2537	17.4737	24.7059	23.4945				L231Q	7	9.02	9.44	9.02	7.24				T300R	5	13.4337	15.6764	15.3619	9.18937
	P144L	2	6.32206	9.71364	13.9138	13.7051				L231P	5	5.82	5.8	5.22	5.02				W317D	7	18.2847	9.09923	12.2201	12.4849
	P144D	2	3.33345	5.86074	4.45955	6.15333				L231D	6	4.86	6.43	7.23	5.23				T297G	7	9.74873	8.06073	4.34737	6.65437
	P144E	3	4.82775	5.86074	8.11638	5.87363				L231E	7	6.99	6.89	7.3	6.08				R315F	7	10.0286	6.3299	6.81332	6.8445
	P144A	5	33.3345	23.7686	26.6681	34.9621				L231A	7	11.09	11.54	11.11	9.74				P298R	7	12.081	7.07168	7.43437	8.23875
	P144G	2	5.40249	7.97712	14.2706	13.7051				L231G	7	11.44	11.26	11.57	9.89				T297A	5	14.9263	14.8357	11.7269	10.14
	P144V	2	8.73593	9.60511	13.7354	17.0615				L231V	7	12.12	12.41	11.55	10.23				A326N	6	2.6121	1.53302	4.20124	1.7745
	P144Y	6	1.95409	4.23276	4.45955	1.11879				L231Y	7	6.36	7.21	7.52	4.18				G274F	2	0.0932892	0.0989046	0.0365325	0.063375
	P144C	2	2.52882	4.23276	4.01359	4.47515				L231C	7	9.3	10.66	9.9	7.08				Y329G	5	4.75775	4.50016	4.85883	3.23212
	P144W	2	4.9427	6.02354	6.8677	7.27212				L231W	7	4.16	4.37	4.46	2.96				G280I	3	2.33223	2.57152	4.78576	1.58437
	P144F	3	2.98861	5.37235	5.8866	4.19545				L231F	6	3.62	4.38	3.81	3.13				R302A	5	10.5883	12.1158	9.86379	7.16137
	P145N	3	3.79323	3.8529	6.8677	1.95788				L232N	7	5.26	5.14	6.91	3.65				R315V	7	10.4018	6.52771	6.95945	7.03462
	P145K	3	7.70141	12.1556	19.7112	5.31424				L232K	6	2.61	4.42	4.73	1.78				R288W	7	10.0286	5.78592	4.96843	6.78112
	P145T	1	16.7822	12.4269	17.1247	12.8661				L232T	6	2.65	4.14	4.65	2.4				I295D	7	14.3199	10.6322	8.38422	9.633
	P145S	2	4.02313	3.96143	8.02719	9.50969				L232S	4	1.7	1.3	2.35	1.37				G309L	7	9.32892	4.64852	5.38855	6.27412
	P145R	6	11.0349	13.6208	16.2328	4.75485				L232R	6	1.61	2.13	2.14	1.22				T299E	5	7.74301	9.59375	9.261	5.19675
	P145I	3	1.37936	0.97679	2.67573	1.67818				L232I	6	4.87	6.76	6.26	3.48				C314K	7	7.64972	4.05509	3.37926	5.13337
	P145M	2	3.33345	2.93037	3.74602	5.87363				L232M	6	5.38	9.1	10.29	4.47				G309W	7	7.55643	3.90673	5.33375	5.07
	P145H	3	11.6096	16.2256	16.0544	13.1458				L232H	7	7.55	7.8	8.43	6.06				A326H	3	3.59164	4.10454	7.32478	2.40825
	P145Q	5	24.7135	12.3727	17.2139	15.9427				L232Q	6	6.81	9.16	11	5.72				L330L	5	7.69636	9.5443	10.8136	5.13337
	P145P	4	20.3455	20.6211	17.9274	19.0194				L232P	6	1.93	2.68	2.88	2.24				T300Y	6	11.3346	7.3684	9.75419	7.54162
	P145L	3	4.13807	3.63583	8.20557	3.35636				L232L	6	3.03	4.17	3.49	1.76				L277K	7	6.76347	5.58811	5.29722	4.49962
	P145D	3	2.41388	2.06211	3.21087	1.95788				L232D	7	1.67	1.6	1.91	0.83				G309E	7	6.20373	3.56057	4.95016	4.11937
	P145E	2	2.06904	4.06996	4.81631	5.03454				L232E	6	2.11	3.24	4.55	1.88				T300Q	5	11.7544	11.8191	10.6858	7.79512
	P145A	2	2.52882	3.41877	4.10278	4.75485				L232A	6	2.03	3.31	3.65	2.09				K289S	7	7.74301	4.45071	5.22415	5.13337
	P145G	3	2.29893	4.06996	5.79741	2.51727				L232G	6	0.94	1.91	1.95	0.79				P296G	5	15.7192	17.3578	16.1474	10.3935
	P145V	3	5.40249	4.17849	8.56233	3.35636				L232V	6	2.08	3.99	4.25	2.04				G309N	7	11.9877	6.4288	8.62168	7.92187
	P145Y	3	2.06904	3.2017	4.9055	2.23757				L232Y	7	5.62	6.02	7.26	2.86				L324T	5	6.43696	8.6047	7.83623	4.24612
	P145C	2	3.90818	3.6901	4.28117	4.19545				L232C	4	4.45	4.32	5.53	4.55				K289H	7	13.4803	11.374	7.03252	8.8725
	P145W	2	4.36797	5.31808	7.04608	8.9503				L232W	6	1.28	2.07	2.11	1.5				G274G	5	8.86248	8.80251	7.76317	5.8305
	P145F	2	3.10356	4.06996	5.52984	6.15333				L232F	6	12.52	14.51	13.96	10.71				F307S	7	6.29702	4.2529	3.65325	4.11937
	E146N	3	1.14946	2.06211	3.12168	1.95788				T188N	3	9.9	8.63	8.92	8.71				R302Y	7	11.0548	10.0883	6.3384	7.22475
	E146K	3	2.29893	3.79863	6.06498	2.23757				T188K	6	4.99	6.33	6.81	5.4				A322D	7	12.1276	10.7312	7.76317	7.92187
	E146T	6	7.12668	11.1246	11.8624	3.63606				T188T	1	7.73	9.63	8.46	9.26				T297E	5	7.08998	7.4673	8.43902	4.62637
	E146S	2	0.804625	1.13959	1.9622	2.51727				T188S	1	3.92	4.69	4.57	4.62				T299Y	5	7.08998	7.26949	5.53468	4.62637
	E146R	3	3.10356	3.31023	5.52984	4.47515				T188R	1	2.91	6.16	5.23	5.59				R288I	5	8.95577	10.929	7.76317	5.8305
	E146I	2	0.689679	0.651194	1.78382	3.35636				T188I	6	4.81	6.42	5.66	4.3				T300D	7	14.5531	11.9675	10.6492	9.44287
	E146M	3	0.804625	2.44198	4.45955	1.11879				T188M	6	2.88	5.33	4.5	4.01				T300E	5	8.20945	7.5662	6.02787	5.3235
	E146H	3	2.41388	2.98464	4.63793	3.35636				T188H	6	1.92	2.74	2.74	2.41				K290H	7	13.2937	9.39594	9.55326	8.619
	E146Q	3	3.44839	4.01569	5.8866	4.47515				T188Q	1	2.48	5.15	5.38	5.75				T291P	7	10.7749	4.69797	6.92292	6.97125
	E146P	3	11.7245	15.0317	20.1572	10.6285				T188P	1	3.79	6.08	4.78	6.14				T297Y	7	7.55643	6.62661	5.29722	4.87987
	E146L	3	2.41388	2.82184	5.52984	4.19545				T188L	1	2.49	6.15	5.88	5.72				L277P	7	10.1219	5.19249	6.75852	6.52762
	E146D	3	5.05765	9.44231	13.557	8.3909				T188D	2	7.77	8.05	8.33	10.5				T299L	6	6.20373	4.94523	6.19227	3.99262
	E146A	2	20.4605	14.4348	21.941	23.7742				T188E	1	4.92	7.12	6.66	6.78				G309S	7	9.65544	7.12113	7.50744	6.21075
	E146G	2	5.40249	8.13992	11.3273	13.7051				T188A	1	4.47	7.57	7.13	8.22				W317R	7	10.4484	8.06073	4.32911	6.71775
	E146V	3	8.50604	13.7293	17.8382	9.78939				T188G	1	2.58	4.74	5.87	6.52				F307K	7	15.7192	7.71456	9.82726	10.0766
	E146Y	3	2.64377	2.82184	5.79741	1.11879				T188V	1	2.32	5.94	6.61	6.44				G320Y	6	3.26512	2.32426	4.23778	2.09137
	E146C	3	2.64377	2.06211	3.03249	2.23757				T188Y	6	3.82	5.23	4.08	3.49				P296D	7	13.5736	12.1653	9.99165	8.68237
	E146W	2	2.87366	4.06996	3.83521	474.645				T188C	1	1.47	2.8	3.38	3.21				V292Y	5	10.9148	10.4344	10.0465	6.97125
	E146F	3	3.79323	6.729	8.20557	3.35636				T188W	1	1.06	2.91	3.53	3.52				L316V	5	12.4075	11.8686	9.71766	7.92187
	R147N	1	1.26441	0.596927	1.15948	0.559394				T188F	6	2.46	4.98	4.46	3.28				R288C	7	13.2937	10.6817	7.48917	8.42887
	R147K	3	0.459786	0.488395	0.891909	0.279697				A233N	6	2.86	6.73	8.19	5.35				R315H	5	10.0286	13.5499	11.9096	6.3375
	R147T	1	0.804625	0.596927	0.713528	0				A233K	6	0.87	2.05	2.8	1.64				V292N	7	11.3346	7.71456	5.24242	7.16137
	R147S	6	4.02313	5.75221	6.77851	2.51727				A233T	6	3.28	5.52	4.61	3.71				T310V	7	9.65544	8.35744	5.97307	6.084
	R147R	3	0.344839	0.325597	0.535146	0.279697				A233S	6	0.84	1.9	1.87	1.42				V304R	7	13.4803	9.79156	9.1514	8.49225
	R147I	2	1.7242	0.379863	0.535146	6.43303				A233R	1	0.75	3.08	3.07	3.25				P296R	7	10.7749	6.92332	7.9093	6.78112
	R147M	1	0.689679	0.325597	0.802719	0.279697				A233I	6	2.78	6.9	8.57	2.04				V304I	7	8.58261	7.66511	6.08267	5.38687
	R147H	3	5.05765	9.49657	11.684	4.75485				A233M	1	0.6	0.76	2.28	2.02				R305W	7	14.5531	10.5828	10.7771	9.126
	R147Q	1	1.14946	0.596927	0.624337	0.279697				A233H	6	2.5	5.41	5.27	3.38				Y329R	7	6.39031	4.05509	5.15109	3.99262
	R147P	2	0.919572	1.03106	2.58654	6.15333				A233Q	6	2.39	4.74	5.46	3.68				L328H	5	5.78393	6.97278	6.35666	3.61237
	R147L	3	0.689679	0.596927	0.891909	0.559394				A233P	1	0.4	0.96	1.49	1.3				T310W	7	18.7045	12.6598	13.6449	11.661
	R147D	5	0.574732	0.162798	0.267573	0.279697				A233L	1	0.17	0.47	0.75	0.84				F313I	6	8.44268	6.03318	14.887	5.26012
	R147E	6	0.229893	0.162798	0.356764	0				A233D	6	2.94	3.87	4.15	2.87				I318Q	7	6.53025	5.34085	4.14644	4.056
	R147A	1	1.4943	0.813992	1.42706	0.279697				A233E	6	3.32	4.99	5.98	3.21				F313V	7	14.9263	9.79156	9.00527	9.25275
	R147G	3	0.689679	0.813992	1.51625	0.279697				A233A	7	5.8	5.62	5.87	5.47				T299I	5	4.19802	4.40126	4.23778	2.59837
	R147V	6	0.344839	0.325597	0.267573	0				A233G	1	1.35	3.25	2.76	2.73				K289Q	7	10.7749	7.91237	8.18329	6.65437
	R147Y	4	1.37936	1.41092	0.802719	0.83909				A233V	6	1.51	3.02	3.09	1.97				L328P	5	3.59164	4.50016	5.18762	2.21812
	R147C	3	2.98861	6.78327	8.11638	3.35636				A233Y	5	9.44	9.88	8.91	8.86				R305F	5	11.6145	10.1872	10.6858	7.16137
	R147W	2	0.574732	0.162798	0.624337	1.11879				A233C	5	6.33	6.91	6.09	5.96				A311P	7	9.79537	6.57716	4.21951	6.02062
	R147F	1	0.804625	0.542661	0.535146	0				A233W	1	0.63	1.54	1.75	2				K289D	7	13.6202	7.17059	10.0282	8.3655
	T148N	2	1.60925	2.98464	4.99469	5.59394				A233F	3	12.37	11.26	9.83	11.64				R288M	5	8.58261	8.6047	6.81332	5.26012
	T148K	2	2.64377	4.39556	5.08388	25.1727				W189N	6	5.03	8.55	7.41	7.1				Y329I	3	2.37888	2.27481	5.58948	1.45762
	T148T	3	12.2993	17.3109	24.7059	21.257				W189K	5	8.06	10.22	8.31	8.42				M293L	7	11.0081	9.00032	9.07834	6.71775
	T148S	3	1.14946	2.71331	4.28117	3.63606				W189T	1	6.65	8.46	7.98	8.9				G309C	7	13.7135	9.29704	6.46626	8.3655
	T148R	2	1.83914	2.38771	3.03249	4.47515				W189S	6	4.65	5.96	5.93	5.14				L330A	5	6.85676	14.7862	12.2749	4.18275
	T148I	6	4.02313	6.29487	6.77851	1.67818				W189R	6	14.41	15.82	15.21	14.42				G312K	7	10.7283	7.22004	6.1192	6.52762
	T148M	3	1.60925	5.48088	5.70822	4.47515				W189I	6	5.26	7.59	7.38	6.19				L277M	5	12.8739	10.9784	10.905	7.79512
	T148H	2	1.83914	2.00785	4.99469	8.9503				W189M	5	17.2	19.79	17.16	18.38				P298G	7	13.1071	8.25854	9.84552	7.92187
	T148Q	2	1.37936	1.08532	2.22977	2.51727				W189H	1	3.76	6.07	5.43	6.68				K289M	5	8.81583	8.70361	5.62601	5.3235
	T148P	2	3.56334	3.47303	4.72712	5.31424				W189Q	6	6.73	9.46	8.03	8.26				K290E	5	9.46886	10.2366	8.49382	5.70375
	T148L	2	2.41388	1.03106	2.31896	7.83151				W189P	1	7.27	11.13	9.86	10.95				L277R	7	13.9934	10.1872	7.52571	8.42887
	T148D	3	1.4943	0.868258	1.69463	1.39848				W189L	6	4.9	6.67	6.89	5.55				L316M	5	15.9058	14.2423	11.8183	9.56962
	T148E	2	3.67829	3.58156	5.61903	8.9503				W189D	1	7.49	9.06	9.06	8.62				F321F	5	10.8682	12.5114	12.9325	6.52762
	T148A	2	5.97722	8.08565	12.8435	12.027				W189E	6	6.63	7.59	7.42	6.31				G274P	5	2.00572	2.52207	2.68514	1.20412
	T148G	2	2.64377	2.71331	4.54874	17.3412				W189A	1	6.18	8.53	8.5	10.02				T300F	5	13.6202	11.7697	10.7588	8.17537
	T148V	2	2.52882	2.44198	3.65683	7.83151				W189G	4	7.11	6.85	7.55	7.44				K289K	6	11.1014	7.91237	10.43	6.65437
	T148Y	3	0.804625	1.30239	2.14058	1.11879				W189V	1	6.46	7.6	7.62	8.69				R315W	7	12.3142	11.1268	8.20156	7.3515
	T148C	2	3.10356	2.44198	5.70822	8.9503				W189Y	6	5.14	7.5	7.28	5.67				F307Q	7	9.23563	3.36276	4.96843	5.51362
	T148W	2	2.75872	2.8761	3.56764	6.71272				W189C	5	5.27	5.98	5.37	5.31				G320T	3	4.15137	4.50016	8.82261	2.47162
	T148F	2	2.18398	1.46519	2.40816	2.51727				W189F	6	4.52	6	5.03	3.82				V292E	7	8.76919	6.4288	6.59413	5.19675
	W149N	3	2.29893	3.09317	4.28117	2.51727				T190N	7	17.05	17	18.05	16.48				R305D	7	13.7135	8.30799	7.7997	8.112
	W149K	4	0.344839	0.922524	0.445955	0.559394				T190K	6	14.55	17.39	16.04	15.92				I318C	6	10.3085	8.30799	10.6858	6.084
	W149T	3	3.79323	4.12423	6.15418	4.75485				T190T	6	19.92	21.35	20.54	20.61				F321N	3	2.79868	4.10454	4.67617	1.64775
	W149S	3	1.95409	2.17065	4.99469	2.23757				T190S	3	0.01	0	0	0				K289G	7	14.8796	9.79156	8.73128	8.74575
	W149R	6	4.9427	6.78327	8.47314	1.67818				T190R	7	11.5	11.88	13.15	9.87				P298N	7	8.95577	5.24195	3.12353	5.26012
	W149I	2	1.7242	1.89931	1.24867	4.75485				T190I	7	10.75	10.63	10.66	10.04				V304C	7	10.8216	7.41785	9.02354	6.3375
	W149M	3	1.83914	2.17065	4.99469	1.95788				T190M	7	9.24	9.75	9.15	7.92				A322Q	5	3.0319	3.65947	3.63499	1.7745
	W149H	3	2.98861	4.55836	7.40285	5.03454				T190H	1	8.06	8.44	9.33	8.81				I318E	7	7.36985	4.59907	2.61208	4.3095
	W149Q	2	2.29893	2.98464	5.44065	5.03454				T190Q	4	1.17	1.18	1.68	1.26				A325R	7	15.3461	12.3136	10.6492	8.93587
	W149P	2	4.13807	3.14744	4.10278	9.22999				T190P	2	3.75	3.41	3.59	4.21				C314P	7	8.20945	4.05509	5.31549	4.75312
	W149L	6	1.7242	3.09317	3.74602	1.11879				T190L	1	7.89	8.32	9.55	10.05				V292I	5	12.081	11.9675	9.97339	6.97125
	W149D	3	0.689679	1.51945	2.05139	0.83909				T190D	5	11.99	12.71	11.87	12.41				P298C	5	9.56215	9.5443	7.34304	5.51362
	W149E	6	0.229893	0.596927	0.356764	0				T190E	6	9.59	11.27	10.57	8.88				V304W	7	11.9877	8.55525	6.97772	6.90787
	W149A	2	4.59786	6.29487	5.70822	11.1879				T190A	1	12.43	13.41	14.71	15.25				L284T	5	9.79537	9.6432	10.2291	5.64037
	W149G	4	10.1153	10.2563	8.20557	7.27212				T190G	6	17.2	20.23	19.54	18.62				R305H	5	10.6816	13.2038	15.7821	6.14737
	W149V	3	2.06904	2.8761	5.61903	1.95788				T190V	6	7.29	8.19	9	7.9				C314D	7	9.04906	5.63756	4.09165	5.19675
	W149Y	3	1.26441	2.38771	2.49735	1.67818				T190Y	6	11.59	12.87	12.66	11.44				W317E	7	4.43124	1.63193	2.24675	2.535
	W149C	3	4.36797	9.22524	10.6137	5.87363				T190C	1	8.14	9.88	9.79	10.34				R288Q	7	11.1947	8.20908	9.16967	6.40087
	W149F	2	3.56334	8.13992	11.1489	12.3067				T190W	6	11.4	16.28	14.49	14.47				Q294F	7	10.3085	7.91237	7.7449	5.89387
	Y150N	6	3.67829	3.6901	5.70822	1.39848				T190F	6	16.59	18.18	17.41	16.44				F313M	7	14.3199	9.19813	10.7771	8.17537
	Y150K	3	0.919572	1.03106	1.51625	0.559394				R191N	7	12.95	13.08	12.9	12.26				A325G	5	9.28228	9.39594	6.10094	5.26012
	Y150T	3	0.574732	0.379863	1.07029	0.83909				R191K	6	8.52	9.01	8.84	8.07				R282F	3	2.23894	3.51111	4.7675	1.2675
	Y150S	3	2.64377	4.39556	4.81631	2.79697				R191T	2	10.73	11.55	10.99	13.02				R302N	5	10.8216	11.6707	7.6901	6.084
	Y150R	6	1.95409	1.46519	2.14058	0.559394				R191S	1	0.04	0.07	0.07	0.07				K290I	5	8.90912	8.15963	10.1195	5.00662
	Y150I	3	0.919572	1.79078	2.58654	2.23757				R191R	2	11.25	9.84	10.77	11.92				V292W	7	9.14235	4.45071	5.22415	5.13337
	Y150M	2	1.7242	1.57372	2.58654	3.35636				R191I	7	14.1	13.91	12.4	10.57				I318F	7	11.7544	7.91237	5.95481	6.591
	Y150H	6	8.39109	12.5355	13.2003	7.27212				R191M	5	9.77	10.48	9.32	9.12				G309F	6	13.0138	6.62661	10.704	7.28812
	Y150Q	2	2.52882	0.325597	3.74602	8.6706				R191H	1	18.41	21	20.49	20.52				R282Q	5	4.66446	6.3299	5.91827	2.59837
	Y150P	2	2.41388	2.38771	2.05139	3.35636				R191Q	2	8.03	8.27	7.88	9.12				Q303M	5	12.1742	11.5718	11.5443	6.78112
	Y150L	2	1.14946	1.68225	1.15948	5.03454				R191P	5	7.93	8.21	7.73	7.57				E286W	5	5.13091	6.72551	2.94087	2.85187
	Y150D	5	20.8053	13.6208	9.811	20.6976				R191L	2	6.42	5.47	6.33	7.18				T299S	5	6.62354	6.37935	8.00063	3.67575
	Y150E	6	2.75872	2.38771	2.9433	0.83909				R191D	5	10.42	13.09	10.07	10.47				Q303P	7	10.5417	8.25854	4.7127	5.8305
	Y150A	5	2.75872	2.22491	2.14058	2.79697				R191E	6	6.56	7.8	7.1	6.24				I295G	7	15.486	8.11018	9.58979	8.55562
	Y150G	4	1.7242	2.06211	1.07029	1.39848				R191A	1	11	12.87	13.11	12.52				A322N	5	4.24466	3.75838	4.42044	2.34487
	Y150V	2	4.59786	7.76006	7.04608	12.3067				R191G	1	15.56	16.91	16.38	17.9				K281W	5	11.1481	12.8081	11.3434	6.14737
	Y150C	2	11.1498	10.9075	12.5759	12.3067				R191V	5	8.09	9.1	7.76	8.19				V304D	7	15.7659	9.79156	9.77246	8.68237
	Y150W	2	3.10356	3.79863	3.83521	6.71272				R191Y	7	4.91	5.13	5.16	3.45				W317G	7	17.6317	13.8961	9.82726	9.69637
	Y150F	3	5.05765	5.37235	8.56233	4.47515				R191C	7	5.01	4.71	5.43	4.11				W317Y	6	6.34367	4.74742	11.5991	3.48562
	T151N	2	2.64377	3.0389	2.76492	3.07666				R191W	1	9.8	10.42	10.58	10.48				E306L	6	16.5122	13.5499	20.6592	9.06262
	T151K	2	1.03452	3.31023	4.37036	5.59394				R191F	6	4.8	6.73	5.38	4.94				F307N	7	16.1857	10.1872	12.5124	8.8725
	T151T	2	4.82775	11.9928	11.8624	13.7051				L192N	6	16.83	18.43	18.11	16.98				F313D	7	11.2414	8.35744	4.91363	6.14737
	T151S	2	0.459786	0.488395	0.891909	2.51727				L192K	4	9.5	9.47	12.33	9.26				W317V	7	8.58261	6.72551	5.58948	4.68975
	T151R	2	3.2185	1.62798	2.05139	4.47515				L192T	2	16.55	18	15.29	18.11				T285M	5	10.6816	8.40689	10.4666	5.8305
	T151I	3	1.03452	2.60477	3.30007	1.39848				L192S	1	6.67	7.95	7.81	7.77				L331P	5	16.8854	19.5831	14.3938	9.18937
	T151M	3	1.95409	3.63583	3.74602	1.95788				L192R	7	14.55	14.08	13.83	13.5				P327H	5	1.63256	2.96714	2.70341	0.88725
	T151H	2	3.90818	4.28702	5.17308	6.71272				L192I	7	17.32	17.82	18.55	15.8				T285Y	5	6.99669	6.52771	7.23344	3.8025
	T151Q	2	1.4943	1.35665	3.03249	2.79697				L192M	2	12.82	13.05	12.43	13.13				T285A	1	11.4279	21.3634	10.3204	6.21075
	T151P	5	10.4601	6.02354	7.04608	9.22999				L192H	6	16.66	18.8	18.39	16.52				R315R	7	11.3346	6.08263	6.77679	6.14737
	T151L	2	1.4943	2.55051	3.21087	3.35636				L192Q	6	12.29	12.47	12.34	12.22				G312V	7	9.37557	7.07168	5.53468	5.07
	T151D	2	2.87366	2.38771	3.65683	3.35636				L192P	4	12.99	12.81	13.97	13.34				L308D	7	12.3142	5.93428	7.25171	6.65437
	T151E	3	0.229893	0.97679	1.07029	0.83909				L192D	5	10.76	12.21	10.91	11.67				F321H	1	4.94433	10.5828	5.11456	2.66175
	T151A	2	6.55195	8.03139	8.91909	8.9503				L192E	5	13.72	15.4	13.71	14.5				R305V	5	15.6726	14.3412	10.5762	8.42887
	T151G	3	1.83914	1.95358	4.19197	2.79697				L192A	1	6.59	6.89	7.11	7.27				V304K	7	10.2618	6.18154	4.31084	5.51362
	T151V	2	3.67829	2.8761	2.9433	9.22999				L192G	1	14.08	16.31	16.49	16.05				L328T	5	5.08426	5.2914	5.29722	2.72512
	T151Y	3	0.689679	2.60477	4.45955	2.51727				L192V	7	17.95	18.18	18.27	16.97				L316T	7	13.2471	10.4839	9.02354	7.098
	T151C	6	2.52882	2.49624	3.12168	1.11879				L192Y	7	12.36	12.57	12.3	10.66				A325E	7	10.0752	4.40126	5.73561	5.38687
	T151W	5	2.29893	2.00785	2.05139	2.23757				L192C	5	7.88	8.63	7.28	8.04				P327L	5	1.30605	1.82974	1.29691	0.697125
	T151F	3	2.41388	3.31023	4.01359	2.23757				L192W	6	8.77	8.97	9.81	8.78				T332I	3	1.91243	2.077	6.32013	1.014
										L192F	4	8.99	8.82	9.73	8.98				T310C	5	13.7602	12.0664	11.2338	7.28812
																			R288G	7	13.9001	11.7202	7.17865	7.3515
																			T285R	5	10.0752	8.80251	7.5805	5.3235
																			R282W	5	4.19802	4.15399	3.41579	2.21812
																			G312H	7	10.4484	5.73647	4.98669	5.51362
																			C314I	7	13.7135	9.49484	10.4666	7.22475
																			G309Y	7	7.46314	4.15399	4.74923	3.92925
																			R315E	7	4.94433	2.1759	2.79474	2.59837
																			I318D	7	11.6145	8.25854	5.16936	6.084
																			V304P	7	11.7544	4.69797	4.45697	6.14737
																			Q303V	7	13.4803	9.93992	8.07369	7.03462
																			I318R	6	9.5155	3.26385	6.84985	4.94325
																			C314W	7	22.9958	16.8138	11.9827	11.9145
																			C314H	5	8.44268	8.5058	5.46162	4.37287
																			T323G	5	12.3608	10.2366	10.1926	6.40087
																			K289N	7	11.1481	6.37935	6.79505	5.76712
																			I295W	5	13.387	10.6817	11.5991	6.90787
																			A311H	7	12.7806	6.62661	7.56224	6.591
																			F313W	5	16.9786	13.8466	13.4805	8.74575
																			E279A	5	7.13663	7.4673	6.08267	3.67575
																			R302H	5	11.941	9.89046	11.2886	6.14737
																			C314Q	6	10.495	6.28044	8.91394	5.38687
																			F307I	7	16.932	7.26949	10.5031	8.68237
																			L328D	5	2.84532	2.96714	3.47059	1.45762
																			A311E	7	6.81011	3.90673	3.90898	3.48562
																			I318S	5	5.08426	5.68702	2.61208	2.59837
																			A311Y	7	8.06952	4.30235	3.89072	4.11937
																			G312F	6	8.06952	4.59907	9.49846	4.11937
																			L316W	7	9.56215	6.57716	5.31549	4.87987
																			P319G	7	8.95577	5.63756	5.05976	4.563
																			W317N	7	6.34367	3.61002	4.91363	3.23212
																			R315D	7	10.5883	7.17059	7.7449	5.38687
																			R302F	7	11.9877	8.85196	6.79505	6.084
																			T310D	7	12.1276	6.4288	9.22447	6.14737
																			F313R	7	14.04	8.90142	7.92756	7.098
																			R305Y	7	8.81583	6.62661	6.2288	4.43625
																			L308F	6	9.98195	5.93428	8.16502	5.00662
																			A311D	7	12.4075	5.43975	5.79041	6.21075
																			G274E	5	4.43124	3.16495	3.85418	2.21812
																			L284R	7	10.9148	4.64852	3.81765	5.45025
																			T300C	6	12.8739	10.3355	15.3437	6.40087
																			R302Q	5	9.18899	9.00032	8.21982	4.563
																			E286F	5	6.29702	8.40689	7.7449	3.10537
																			L277T	7	8.48932	6.08263	3.63499	4.18275
																			P296Y	5	11.6145	15.6269	9.79072	5.70375
																			P296L	6	12.9206	10.385	14.4669	6.3375
																			R302P	7	8.53597	7.4673	4.14644	4.18275
																			T297N	5	11.5212	11.1268	9.4802	5.64037
																			K289C	5	10.495	8.65416	7.72663	5.13337
																			K289E	6	8.81583	4.94523	7.05078	4.3095
																			T297D	7	11.3346	8.70361	8.43902	5.51362
																			E306P	7	7.69636	4.69797	3.96378	3.73912
																			F307R	7	16.1857	7.91237	7.01425	7.79512
																			G309H	7	8.30274	4.00564	3.92725	3.99262
																			G280V	5	10.3085	7.81347	9.71766	4.94325
																			G312W	7	12.1742	6.13209	5.53468	5.8305
																			L328N	5	4.24466	4.59907	3.58019	2.028
																			L308W	7	14.0867	7.51675	9.82726	6.65437
																			F321I	6	3.35841	2.077	3.23313	1.58437
																			F307M	7	11.7078	8.6047	8.63995	5.51362
																			P298Y	7	9.42221	5.68702	5.37028	4.43625
																			I318Y	7	5.41078	2.57152	3.0322	2.535
																			T285I	5	9.74873	8.55525	6.50279	4.563
																			R305E	5	4.89769	4.64852	4.7127	2.2815
																			F307A	7	12.5474	7.41785	6.74026	5.8305
																			I318K	5	5.59735	7.66511	3.92725	2.59837
																			E286C	5	7.50978	6.97278	5.04149	3.48562
																			L308R	7	18.4713	11.4235	9.27927	8.55562
																			L316R	7	22.0629	14.2423	8.51208	10.2034
																			T310F	7	11.941	6.4288	7.12385	5.51362
																			P298Q	7	14.6931	10.1377	7.25171	6.78112
																			F307P	7	10.4484	7.02223	6.68546	4.8165
																			V292G	7	21.5032	10.4839	10.6675	9.8865
																			L316A	5	9.79537	10.929	8.98701	4.49962
																			M293P	7	10.0752	7.66511	4.7127	4.62637
																			T323N	6	12.0343	8.85196	12.0923	5.51362
																			G309A	7	12.8273	5.19249	5.55295	5.8305
																			F313K	7	14.5065	8.5058	8.00063	6.591
																			E279P	6	2.93861	2.71988	4.62137	1.33087
																			P298I	7	9.23563	5.09359	6.37493	4.18275
																			P327I	6	0.559735	0.0989046	0.748917	0.2535
																			L308E	7	10.495	4.50016	5.44335	4.75312
																			T332D	7	5.87722	4.30235	3.47059	2.66175
																			P319V	5	5.27084	5.73647	5.22415	2.34487
																			I318L	5	6.85676	8.35744	5.84521	3.042
																			F321A	5	7.18327	6.82442	5.07802	3.16875
																			L308Y	7	9.18899	5.24195	4.78576	3.99262
																			P298W	5	13.3404	13.3521	10.156	5.76712
																			L277A	5	6.4836	4.94523	5.31549	2.7885
																			G309Q	7	8.58261	5.73647	5.79041	3.67575
																			A322G	5	13.3404	12.8081	8.32942	5.70375
																			G312D	5	11.4279	9.5443	8.31116	4.87987
																			T310P	7	9.98195	4.45071	6.2288	4.24612
																			T332F	6	0.746314	0.148357	1.05944	0.316875
																			L284Q	5	10.3085	10.1377	8.49382	4.37287
																			P319H	5	8.58261	7.26949	7.05078	3.61237
																			L308T	7	15.8592	9.5443	7.94583	6.65437
																			F321K	6	4.24466	2.81878	3.96378	1.7745
																			I318H	6	6.85676	4.54961	6.15573	2.85187
																			P298T	7	19.2176	9.93992	8.60342	7.98525
																			G280L	5	2.75203	3.16495	4.21951	1.14075
																			C314E	7	14.7397	8.70361	8.74955	6.084
																			P298A	7	12.4541	8.5058	8.09196	5.13337
																			V304F	6	16.3723	7.86292	13.3344	6.71775
																			Q294W	5	8.34939	9.14868	6.3932	3.42225
																			T323K	5	7.60307	6.03318	7.41611	3.10537
																			I318N	7	8.53597	5.58811	5.26069	3.48562
																			T297K	5	14.0867	12.9071	10.8319	5.70375
																			L284K	5	6.76347	6.03318	6.75852	2.72512
																			L316F	6	7.08998	5.3903	9.02354	2.85187
																			R305A	5	11.941	12.6103	8.71301	4.75312
																			G309T	7	12.5474	7.4673	8.42075	4.94325
																			R305P	7	13.4337	6.92332	6.26533	5.26012
																			R302D	5	11.1947	10.0388	6.30186	4.37287
																			V292R	7	12.8273	7.12113	5.07802	5.00662
																			I295P	7	12.0343	9.34649	5.69908	4.68975
																			R288N	7	10.3551	7.12113	4.56657	3.99262
																			T300P	7	13.7602	6.62661	10.1378	5.26012
																			G312Q	5	8.20945	6.92332	7.56224	3.10537
																			F313E	7	9.56215	5.73647	5.90001	3.549
																			A311L	5	9.74873	8.6047	10.5579	3.61237
																			G309M	7	13.4337	5.98373	9.3158	4.94325
																			R305S	5	5.17755	4.40126	4.20124	1.90125
																			V304H	7	10.7283	5.19249	5.86347	3.92925
																			P327Q	5	2.42552	3.36276	2.33808	0.88725
																			T310Y	5	8.90912	8.85196	6.72199	3.23212
																			T332H	5	3.8715	7.12113	6.174	1.39425
																			A311F	7	11.9877	7.26949	6.448	4.3095
																			R302W	7	17.1186	10.7312	10.0647	6.14737
																			F313L	7	6.81011	4.20345	4.36564	2.40825
																			A311K	7	8.2561	5.14304	4.95016	2.91525
																			W317I	5	3.96479	3.31331	3.10527	1.39425
																			L284E	5	7.41649	6.08263	6.50279	2.59837
																			Q303W	7	10.3551	7.31894	6.10094	3.61237
																			W317L	7	5.45742	3.56057	3.90898	1.90125
																			Q294I	5	10.2152	13.7972	9.38887	3.549
																			L308G	7	7.88294	5.04414	2.08236	2.72512
																			F321E	7	10.9148	7.86292	5.57121	3.73912
																			R302E	7	7.60307	3.41221	5.20589	2.59837
																			P327F	6	0.746314	0.64288	1.09598	0.2535
																			R302C	5	12.6873	12.5114	10.6492	4.24612
																			G309R	7	9.28228	5.2914	4.91363	3.10537
																			L308A	7	7.78965	4.79687	3.70805	2.59837
																			A322E	7	10.6816	8.06073	4.38391	3.549
																			G309V	7	14.9729	10.7312	9.91859	4.94325
																			V292D	5	8.48932	6.92332	6.26533	2.7885
																			P298D	7	11.7078	6.92332	5.33375	3.8025
																			R305I	7	11.5679	7.26949	7.30651	3.73912
																			V292P	5	11.4746	20.0776	7.30651	3.67575
																			F307V	6	12.5474	9.79156	20.3121	3.92925
																			G312M	7	11.3813	6.52771	6.86812	3.549
																			L308K	7	11.0548	6.67606	5.64428	3.42225
																			R315L	7	17.2119	9.09923	10.704	5.13337
																			L284Y	5	6.39031	6.28044	5.55295	1.90125
																			L328K	5	4.10473	4.99468	3.48886	1.20412
																			V292K	7	8.02287	4.50016	3.74459	2.34487
																			G309K	7	11.3346	4.99468	5.64428	3.2955
																			R302L	5	11.1481	9.04977	12.348	3.23212
																			G312I	5	5.13091	3.36276	4.7675	1.45762
																			F321M	5	5.36413	6.03318	5.84521	1.521
																			F307D	7	11.7544	6.18154	5.66255	3.2955
																			R288E	7	11.8944	6.62661	7.83623	3.2955
																			R288S	7	6.43696	3.26385	4.4387	1.71112
																			P319I	6	5.03762	2.76933	5.80868	1.33087
																			K281G	5	1.44598	2.86823	1.55263	0.38025
																			L328Y	6	1.44598	0.64288	1.47957	0.38025
																			C314R	5	9.23563	5.63756	7.03252	2.40825
																			L328E	5	1.95907	2.62097	2.26502	0.507
																			R288D	7	10.5883	6.57716	6.41146	2.72512
																			A311N	5	9.70208	6.28044	7.19691	2.47162
																			V304S	7	8.76919	5.34085	4.01858	2.15475
																			G312Y	7	10.5883	4.74742	4.29257	2.59837
																			F307E	7	18.0981	11.6213	9.1514	4.43625
																			G309I	7	8.02287	4.10454	3.67152	1.96462
																			A311R	7	8.34939	3.01659	4.38391	2.028
																			F307T	5	13.1071	10.2861	7.47091	3.16875
																			P298H	7	9.70208	4.84633	5.24242	2.34487
																			T310L	5	15.2528	15.1819	9.55326	3.67575
																			V292H	5	14.1333	10.1872	8.31116	3.35887
																			F321P	5	2.93861	5.14304	3.32446	0.697125
																			P327R	3	1.63256	1.87919	4.6031	0.38025
																			A326I	6	0.279868	0.0494523	0.547988	0.063375
																			A322K	7	4.75775	2.37371	3.32446	1.07737
																			F321V	5	18.7978	17.061	8.91394	4.24612
																			L328C	5	2.65874	3.06604	2.28328	0.570375
																			T300W	7	12.5474	7.81347	6.75852	2.66175
																			T297F	5	9.18899	8.20908	9.3706	1.90125
																			T332Y	6	0.932892	0.148357	1.29691	0.190125
																			F307G	7	15.6726	7.81347	8.34769	3.16875
																			A311W	7	9.74873	5.24195	5.02323	1.90125
																			L324I	6	2.28559	1.43412	4.27431	0.443625
																			C314Y	7	7.27656	4.15399	4.01858	1.39425
																			R315I	5	7.50978	5.88483	4.5483	1.39425
																			A325K	5	3.17183	1.97809	3.087	0.507
																			C314F	5	7.32321	5.93428	5.05976	1.14075
																			L328S	7	14.18	9.34649	5.47988	1.521
